# Supplementary material for: TOTEM: a multi-cancer detection and localization approach using circulating tumor DNA methylation markers
Source: BMC Cancer. 2024 Jul 15;24:840. doi: 10.1186/s12885-024-12626-7 (PMC11247868; doi:10.1186/s12885-024-12626-7)
Supplement: Supplementary file 2 — Supplementary Material 2. [file 12885_2024_12626_MOESM2_ESM.xlsx]

## Sheet: Description
Table S3 Genomic position and gene annotation of the 57 diagnostic markers and the 873 CSO markers
Table S4 Annotated marker genes found in the Network of Cancer Genes (NCG) database
Table S5 MFR values of the multi-cancer diagnostic markers in samples from the three cohorts
Table S6 MFR values of the CSO markers in the true postives from the three cohorts
Table S7 Diagnostic methylastion score model prediction values of samples from the three cohorts
Table S8 CSO ensemble model prediction values of true positives from the three cohorts

## Sheet: Table S3
Table S3 Genomic position and gene annotation of the 57 diagnostic markers and the 873 CSO markers
MCB	Marker Type	Exon Gene Annotation	Promoter Gene Annotation
chr1:147790734-147790766	diagnostic marker
chr1:226924739-226924846	diagnostic marker	ITPKB
chr1:228652504-228652528	diagnostic marker		FBLIM1
chr1:243646313-243646402	diagnostic marker
chr1:36042986-36043084	diagnostic marker	PSMB2
chr10:102900115-102900188	diagnostic marker
chr10:122708532-122708657	diagnostic marker
chr10:122708670-122708729	diagnostic marker
chr10:22542024-22542044	diagnostic marker	LOC100130992
chr10:22542082-22542120	diagnostic marker	LOC100130992
chr10:22634454-22634466	diagnostic marker	SPAG6	NBPF20
chr10:94451351-94451419	diagnostic marker
chr11:31848596-31848607	diagnostic marker
chr11:46317036-46317090	diagnostic marker
chr12:25055967-25055996	diagnostic marker	BCAT1	LMNA
chr12:25056147-25056183	diagnostic marker		LMNA
chr12:50297661-50297721	diagnostic marker	FAIM2	MEF2D
chr12:54338819-54338839	diagnostic marker	HOXC13
chr12:54338884-54338918	diagnostic marker	HOXC13
chr12:6881590-6881617	diagnostic marker		MSTO2P
chr15:37170381-37170386	diagnostic marker
chr15:65197860-65197923	diagnostic marker
chr17:46655289-46655407	diagnostic marker	HOXB4	ESRRG
chr17:46655484-46655519	diagnostic marker	HOXB4	ESRRG
chr17:46655526-46655588	diagnostic marker	HOXB4	ESRRG
chr17:46655818-46655836	diagnostic marker		ESRRG
chr17:53341098-53341104	diagnostic marker		EPRS1
chr19:31844023-31844035	diagnostic marker		ACTN2
chr19:31844054-31844064	diagnostic marker		ACTN2
chr19:36909350-36909360	diagnostic marker		RYR2
chr2:111875858-111876008	diagnostic marker		ECE1
chr2:145274874-145275048	diagnostic marker	ZEB2	HSPG2
chr2:176988906-176988911	diagnostic marker	HOXD9
chr2:177030150-177030159	diagnostic marker
chr2:182322537-182322549	diagnostic marker	ITGA4	HMGCL
chr2:45231249-45231301	diagnostic marker
chr2:63274716-63274834	diagnostic marker	LOC100132215	UBR4
chr2:63281069-63281139	diagnostic marker	OTX1
chr2:63283967-63284132	diagnostic marker	OTX1
chr2:71134586-71134608	diagnostic marker
chr3:138679566-138679578	diagnostic marker
chr3:50312992-50313021	diagnostic marker	SEMA3B	PTPRU
chr5:100239121-100239137	diagnostic marker		UROD
chr5:174159005-174159058	diagnostic marker
chr5:176560096-176560116	diagnostic marker	NSD1	SLC5A9
chr6:26250734-26250754	diagnostic marker	H3C7	NRDC
chr6:26271716-26271748	diagnostic marker		NRDC
chr7:142494856-142494883	diagnostic marker		COL24A1
chr7:37487592-37487622	diagnostic marker		RPE65
chr7:37488333-37488390	diagnostic marker	ELMO1	RPE65
chr7:64349450-64349557	diagnostic marker
chr8:55367569-55367583	diagnostic marker		CCDC18
chr8:72756070-72756110	diagnostic marker	MSC	ABCA4
chr8:97157856-97157878	diagnostic marker
chr8:97157925-97157949	diagnostic marker
chr8:97157963-97157994	diagnostic marker
chr8:97158007-97158021	diagnostic marker
chr1:156215470-156215727	CSO marker	PAQR6	UBE4B
chr1:6208888-6209018	CSO marker	CHD5	SAMD11
chr1:78511643-78511692	CSO marker	GIPC2	MEGF6
chr1:78511734-78511747	CSO marker	GIPC2	MEGF6
chr1:78511759-78511767	CSO marker	GIPC2	MEGF6
chr1:78511844-78511856	CSO marker	GIPC2	MEGF6
chr1:92949440-92949488	CSO marker		TP73-AS1
chr1:92949564-92949583	CSO marker		TP73-AS1
chr10:102490427-102490444	CSO marker
chr10:102490461-102490465	CSO marker
chr12:2800898-2800952	CSO marker	CACNA1C	YY1AP1
chr12:2800964-2800991	CSO marker	CACNA1C	YY1AP1
chr12:4383699-4383736	CSO marker		YY1AP1
chr12:71834310-71834358	CSO marker		LINC01704;CD1D
chr13:43566262-43566618	CSO marker	EPSTI1	NR1I3
chr16:21831725-21831776	CSO marker	RRN3P1	NAV1
chr16:21831834-21831847	CSO marker		NAV1
chr16:56228537-56228567	CSO marker		MYOG
chr17:36103066-36103092	CSO marker
chr17:36103118-36103137	CSO marker
chr17:36103207-36103230	CSO marker
chr17:36715787-36715953	CSO marker	SRCIN1	TRAF5
chr17:42091826-42091856	CSO marker	TMEM101	RPS6KC1
chr17:68164993-68165019	CSO marker	KCNJ2-AS1;KCNJ2	AIDA
chr17:7108318-7108356	CSO marker	DLG4	IKBKE
chr17:7108384-7108407	CSO marker	DLG4	IKBKE
chr17:7108613-7108643	CSO marker		IKBKE
chr17:73073700-73073940	CSO marker
chr17:80186343-80186350	CSO marker	SLC16A3	ENAH
chr19:13983747-13983787	CSO marker		TARBP1
chr19:37997300-37997323	CSO marker		FMN2
chr19:37997449-37997493	CSO marker		FMN2
chr19:37997675-37997703	CSO marker		FMN2
chr19:37997865-37997875	CSO marker	ZNF793	FMN2
chr19:49127327-49127510	CSO marker		AHCTF1
chr19:57862463-57862484	CSO marker		KIDINS220
chr19:57862612-57862713	CSO marker	ZNF304	KIDINS220
chr2:173099887-173100097	CSO marker
chr22:21386863-21386881	CSO marker		DPYSL5
chr22:24181018-24181270	CSO marker	DERL3	KHK
chr3:19189811-19189826	CSO marker		FGR
chr3:19189865-19189869	CSO marker		FGR
chr3:9904411-9904557	CSO marker
chr4:47839218-47839287	CSO marker		MACF1
chr4:76555547-76555699	CSO marker	CDKL2	PPIE
chr4:76555740-76555777	CSO marker		PPIE
chr4:76555782-76555856	CSO marker		PPIE
chr5:43017969-43018002	CSO marker	LOC648987	ST3GAL3
chr5:43018385-43018401	CSO marker	LOC648987	ST3GAL3
chr5:43018426-43018471	CSO marker	LOC648987	ST3GAL3
chr5:43018491-43018571	CSO marker	LOC648987	ST3GAL3
chr5:43019787-43019802	CSO marker		ST3GAL3
chr5:43020228-43020261	CSO marker		ST3GAL3
chr5:43020352-43020422	CSO marker		ST3GAL3
chr5:43020572-43020627	CSO marker		ST3GAL3
chr5:43040548-43040632	CSO marker		ST3GAL3
chr5:80256161-80256175	CSO marker		KIF2C
chr5:80256192-80256214	CSO marker		KIF2C
chr5:80256383-80256406	CSO marker		KIF2C
chr5:80256454-80256469	CSO marker		KIF2C
chr5:80256473-80256481	CSO marker		KIF2C
chr5:80256524-80256535	CSO marker	RASGRF2	KIF2C
chr5:80256546-80256590	CSO marker	RASGRF2	KIF2C
chr5:80256613-80256655	CSO marker	RASGRF2	KIF2C
chr6:2903699-2903746	CSO marker		TTC39A
chr7:100091181-100091261	CSO marker
chr7:139930066-139930111	CSO marker
chr8:142428139-142428144	CSO marker		AGL
chr8:145747659-145747746	CSO marker	LRRC14
chr8:23021071-23021093	CSO marker		TGFBR3
chr8:23021158-23021164	CSO marker		TGFBR3
chr8:23021189-23021222	CSO marker		TGFBR3
chr8:23021283-23021288	CSO marker		TGFBR3
chr8:23021311-23021328	CSO marker	TNFRSF10D	TGFBR3
chr8:23021396-23021409	CSO marker	TNFRSF10D	TGFBR3
chr8:23021413-23021427	CSO marker	TNFRSF10D	TGFBR3
chr8:23021469-23021610	CSO marker	TNFRSF10D	TGFBR3
chr8:33372085-33372107	CSO marker		C1orf146
chr8:82192519-82192606	CSO marker		ABCD3
chr8:82193449-82193472	CSO marker		ABCD3
chr8:82193618-82193636	CSO marker		ABCD3
chr8:82193662-82193684	CSO marker		ABCD3
chr9:104249472-104249548	CSO marker	PGAP4	AMPD2
chr1:13910730-13910741	CSO marker		PLEKHN1
chr1:171810607-171810677	CSO marker	DNM3	MTOR
chr1:171810727-171810759	CSO marker	DNM3	MTOR
chr1:171810828-171810891	CSO marker	DNM3	MTOR
chr1:171810898-171810910	CSO marker	DNM3	MTOR
chr1:46914014-46914033	CSO marker
chr1:50889357-50889389	CSO marker		PRKCZ
chr10:17270431-17270444	CSO marker	VIM	NBPF12
chr10:22542082-22542120	CSO marker	LOC100130992
chr10:54074667-54074690	CSO marker	DKK1
chr10:99531820-99531845	CSO marker		VPS45
chr11:2292510-2292525	CSO marker		PIP5K1A
chr11:65406053-65406069	CSO marker		ADAR
chr12:50297661-50297721	CSO marker	FAIM2	MEF2D
chr12:50297757-50297793	CSO marker	FAIM2	MEF2D
chr12:54089271-54089297	CSO marker
chr13:95364727-95364755	CSO marker		DDR2
chr14:57264068-57264086	CSO marker
chr17:7826231-7826284	CSO marker	KCNAB3
chr17:7826301-7826327	CSO marker	KCNAB3
chr18:53257052-53257058	CSO marker		OBSCN
chr19:17958565-17958588	CSO marker		LYST
chr19:17958597-17958633	CSO marker		LYST
chr19:17958797-17958825	CSO marker	JAK3	LYST
chr19:18722368-18722372	CSO marker		LYST
chr19:46379859-46380049	CSO marker
chr19:46380062-46380134	CSO marker
chr2:127413831-127413850	CSO marker	GYPC	RAP1GAP
chr2:127414009-127414022	CSO marker		RAP1GAP
chr2:127414039-127414096	CSO marker		RAP1GAP
chr2:175200908-175200917	CSO marker	SP9
chr20:25129503-25129542	CSO marker		E2F6
chr20:44540777-44540794	CSO marker	PLTP	LINC00954
chr20:53092182-53092188	CSO marker		PUM2
chr21:38070639-38070649	CSO marker		DNMT3A
chr3:142838982-142838993	CSO marker	CHST2	A3GALT2
chr5:176107354-176107370	CSO marker
chr5:77268732-77268770	CSO marker
chr6:100062624-100062646	CSO marker	PRDM13
chr6:27841030-27841278	CSO marker	H4C13	CC2D1B
chr6:27841660-27841683	CSO marker		CC2D1B
chr6:99281088-99281175	CSO marker		C1orf87
chr7:129425760-129425832	CSO marker
chr7:134143340-134143374	CSO marker		COL24A1
chr7:134143427-134143461	CSO marker		COL24A1
chr7:134143864-134143894	CSO marker	AKR1B1	COL24A1
chr7:134143971-134143991	CSO marker		COL24A1
chr7:134144006-134144062	CSO marker		COL24A1
chr7:155167157-155167169	CSO marker
chr7:27136191-27136258	CSO marker		IL23R
chr7:49815444-49815482	CSO marker	VWC2
chr8:97657833-97657942	CSO marker		SLC44A3
chr1:155220502-155220511	CSO marker	FAM189B
chr1:26552071-26552157	CSO marker		TAS1R3
chr1:32238069-32238105	CSO marker
chr1:6507740-6507761	CSO marker		SAMD11
chr1:8277394-8277404	CSO marker
chr1:98511147-98511193	CSO marker		DFFB
chr10:102900328-102900365	CSO marker
chr10:103044078-103044126	CSO marker
chr10:126136688-126136709	CSO marker	NKX1-2
chr10:31609975-31609994	CSO marker		NBPF12
chr11:61062884-61062935	CSO marker		TPM3
chr11:62693374-62693396	CSO marker
chr11:64064947-64064998	CSO marker	KCNK4	ATP8B2
chr12:54420950-54421001	CSO marker		INSRR
chr12:59990774-59990794	CSO marker		FCRL3
chr14:24803873-24803974	CSO marker	ADCY4	TBX19;MIR557
chr15:51385939-51385977	CSO marker
chr17:42091757-42091769	CSO marker	TMEM101	RPS6KC1
chr17:42091796-42091819	CSO marker	TMEM101	RPS6KC1
chr17:77776682-77776689	CSO marker
chr18:31020729-31020766	CSO marker		CDC42BPA
chr2:191045764-191045828	CSO marker	C2orf88	MYOM3
chr2:219736212-219736267	CSO marker	WNT6
chr2:219736286-219736312	CSO marker	WNT6
chr2:219736387-219736400	CSO marker	WNT6
chr2:219736421-219736504	CSO marker	WNT6
chr2:219736526-219736549	CSO marker	WNT6
chr2:43020081-43020160	CSO marker		ARHGEF10L
chr2:96991076-96991110	CSO marker	ITPRIPL1	SH2D5
chr20:22558242-22558269	CSO marker
chr20:25062777-25062829	CSO marker	VSX1	E2F6
chr21:34444312-34444329	CSO marker	OLIG1
chr21:38077597-38077684	CSO marker
chr22:19754125-19754448	CSO marker	TBX1
chr22:21386916-21386928	CSO marker		DPYSL5
chr3:181413827-181413993	CSO marker		ZMYM4
chr5:115152436-115152494	CSO marker		MUTYH
chr5:174159005-174159058	CSO marker
chr6:10882238-10882265	CSO marker		OSBPL9
chr6:153451461-153451475	CSO marker		JAK1
chr6:26614589-26614596	CSO marker
chr6:73329988-73330032	CSO marker		DAB1
chr6:78173191-78173200	CSO marker		MYSM1
chr7:129425603-129425690	CSO marker
chr7:64349450-64349557	CSO marker
chr7:8473326-8473342	CSO marker		MIER1;SLC35D1
chr1:153652200-153652225	CSO marker	NPR1	ENO1
chr1:183387228-183387244	CSO marker		CLCN6
chr1:242688242-242688253	CSO marker		CLCNKB
chr1:242688278-242688292	CSO marker		CLCNKB
chr10:102490927-102490950	CSO marker
chr10:75670731-75670743	CSO marker	C10orf55	NBPF14;NBPF8
chr10:90967612-90967660	CSO marker
chr10:90967775-90967846	CSO marker
chr11:8615672-8615685	CSO marker	STK33	POGZ
chr12:46767186-46767289	CSO marker		GLMP
chr12:58013559-58013636	CSO marker		FCRL4
chr12:95941920-95941988	CSO marker	USP44	AIM2
chr13:95201373-95201384	CSO marker		UAP1
chr13:95201745-95201753	CSO marker		UAP1
chr13:95364908-95364928	CSO marker		DDR2
chr14:36987389-36987408	CSO marker		SELP
chr15:55880961-55880972	CSO marker		DHX9
chr15:65197860-65197923	CSO marker
chr2:29337988-29338100	CSO marker		PADI4
chr20:53092208-53092233	CSO marker		PUM2
chr3:134369974-134369999	CSO marker	KY	RNF19B
chr3:142838116-142838142	CSO marker		A3GALT2
chr3:142838303-142838320	CSO marker		A3GALT2
chr3:142838847-142838864	CSO marker	CHST2	A3GALT2
chr3:142838877-142838888	CSO marker	CHST2	A3GALT2
chr3:142838916-142838925	CSO marker	CHST2	A3GALT2
chr3:142838930-142838938	CSO marker	CHST2	A3GALT2
chr3:154797441-154797568	CSO marker	MME	CSMD2
chr3:159480947-159480975	CSO marker		C1orf94
chr4:122686393-122686432	CSO marker	PP12613	CTPS1
chr4:57976481-57976503	CSO marker	IGFBP7	MACF1
chr4:57976740-57976761	CSO marker		MACF1
chr4:57976829-57976840	CSO marker		MACF1
chr6:118228386-118228471	CSO marker		KANK4
chr6:118228486-118228508	CSO marker		KANK4
chr6:118228826-118228854	CSO marker	SLC35F1	KANK4
chr6:118228863-118228888	CSO marker	SLC35F1	KANK4
chr6:153452251-153452315	CSO marker	RGS17	JAK1
chr6:99283259-99283264	CSO marker	POU3F2	C1orf87
chr7:149120133-149120172	CSO marker
chr8:93115324-93115376	CSO marker	RUNX1T1	SLC44A3
chr8:93115486-93115504	CSO marker		SLC44A3
chr9:110228216-110228275	CSO marker
chr1:61519888-61519930	CSO marker
chr1:8277414-8277436	CSO marker
chr1:8277449-8277495	CSO marker
chr1:8277505-8277570	CSO marker
chr12:54402780-54402796	CSO marker		INSRR
chr12:54402812-54402831	CSO marker		INSRR
chr13:28495598-28495613	CSO marker
chr17:27940404-27940509	CSO marker	ANKRD13B
chr2:155555174-155555183	CSO marker	KCNJ3	ZBTB40
chr2:201450560-201450690	CSO marker		GRHL3
chr22:28198472-28198502	CSO marker		CAD
chr22:28198525-28198539	CSO marker		CAD
chr5:82767360-82767378	CSO marker		PLK3;TCTEX1D4;BTBD19
chr5:94955789-94955934	CSO marker		EIF2B3
chr6:108440300-108440344	CSO marker
chr7:39649254-39649278	CSO marker	LOC646999	LRRC7
chr8:99960498-99960544	CSO marker	OSR2
chr10:102881372-102881386	CSO marker
chr11:119613105-119613127	CSO marker
chr11:119613200-119613240	CSO marker
chr11:119613296-119613329	CSO marker
chr11:63258712-63258744	CSO marker		UBAP2L
chr11:63258779-63258803	CSO marker		UBAP2L
chr11:86383369-86383585	CSO marker	ME3	MUC1
chr14:21769178-21769190	CSO marker	RPGRIP1
chr14:64761235-64761281	CSO marker		FMO3
chr16:56672387-56672469	CSO marker		MYBPH
chr16:56672475-56672525	CSO marker		MYBPH
chr17:27038744-27038765	CSO marker	PROCA1	CAMK1G
chr2:96991054-96991073	CSO marker	ITPRIPL1	SH2D5
chr2:96991123-96991149	CSO marker	ITPRIPL1	SH2D5
chr2:96991196-96991223	CSO marker	ITPRIPL1	SH2D5
chr21:38073410-38073463	CSO marker
chr3:110789509-110789546	CSO marker		SPOCD1
chr3:110789603-110789788	CSO marker		SPOCD1
chr3:38080906-38080925	CSO marker	DLEC1	EYA3
chr7:143042635-143042741	CSO marker	CLCN1
chr1:33219593-33219687	CSO marker	KIAA1522	MIB2
chr1:70034457-70034475	CSO marker
chr10:11206792-11206838	CSO marker
chr11:126225996-126226033	CSO marker	ST3GAL4	POU5F1P4;ASH1L
chr11:46317036-46317090	CSO marker
chr11:46317107-46317154	CSO marker
chr12:103889535-103889548	CSO marker	C12orf42	TAGLN2
chr12:5018744-5018758	CSO marker		DAP3
chr12:5018788-5018805	CSO marker		DAP3
chr12:54394124-54394139	CSO marker	HOXC9	INSRR
chr12:54394172-54394194	CSO marker	HOXC9	INSRR
chr13:103047015-103047034	CSO marker	FGF14-AS2
chr13:103052381-103052396	CSO marker
chr13:103052461-103052468	CSO marker
chr13:23734294-23734304	CSO marker
chr13:37004620-37004659	CSO marker		NR1I3
chr13:50070482-50070504	CSO marker		FCGR2A
chr13:95364696-95364716	CSO marker		DDR2
chr14:97685103-97685112	CSO marker
chr15:48937952-48937958	CSO marker	FBN1	CACNA1E
chr15:83349233-83349258	CSO marker	AP3B2	ODR4
chr16:58498557-58498585	CSO marker		ATP2B4
chr16:82660670-82660690	CSO marker	CDH13	NFASC
chr16:85932748-85932788	CSO marker	IRF8	NFASC
chr17:54675080-54675098	CSO marker
chr18:47088309-47088432	CSO marker	LIPG	OBSCN
chr18:53447550-53447555	CSO marker
chr19:5293011-5293020	CSO marker
chr2:137523644-137523687	CSO marker		HSPG2
chr2:187713866-187713909	CSO marker	ZSWIM2	SRSF10
chr2:187713974-187714014	CSO marker		SRSF10
chr2:31360762-31360817	CSO marker		PADI6
chr2:56150925-56150947	CSO marker	EFEMP1	UBR4
chr2:56150987-56151021	CSO marker	EFEMP1	UBR4
chr2:56151025-56151080	CSO marker	EFEMP1	UBR4
chr20:30063030-30063059	CSO marker		GREB1
chr21:27012115-27012127	CSO marker	JAM2	ITSN2
chr3:128719999-128720126	CSO marker		ZBTB8A
chr3:128720144-128720433	CSO marker		ZBTB8A
chr3:24871085-24871095	CSO marker
chr3:68981852-68981877	CSO marker		COL16A1
chr4:110223938-110223953	CSO marker		NFYC
chr4:126237325-126237373	CSO marker		SCMH1
chr4:166794915-166794952	CSO marker	TLL1	SLC2A1;SLC2A1-AS1
chr4:62068228-62068238	CSO marker
chr5:100238819-100238870	CSO marker	ST8SIA4	UROD
chr5:100238888-100238898	CSO marker	ST8SIA4	UROD
chr5:146258486-146258522	CSO marker	PPP2R2B	LRRC41
chr5:17218089-17218099	CSO marker		PTPRF
chr5:176560096-176560116	CSO marker	NSD1	SLC5A9
chr5:178017320-178017356	CSO marker	COL23A1	SPATA6
chr5:1883454-1883469	CSO marker		HYI
chr5:38557083-38557112	CSO marker		ST3GAL3
chr5:38557143-38557329	CSO marker		ST3GAL3
chr5:63802093-63802121	CSO marker	RGS7BP	DPH2
chr6:1624978-1625001	CSO marker
chr6:73331138-73331162	CSO marker		DAB1
chr7:19157193-19157263	CSO marker	TWIST1	IL23R
chr7:38670513-38670556	CSO marker		DEPDC1
chr7:38670804-38670945	CSO marker	AMPH	DEPDC1
chr7:38670963-38670987	CSO marker	AMPH	DEPDC1
chr7:43153049-43153069	CSO marker		LRRC7
chr7:43153167-43153178	CSO marker		LRRC7
chr7:49815188-49815203	CSO marker	VWC2
chr7:49815228-49815251	CSO marker	VWC2
chr8:104513818-104513832	CSO marker		PTBP2
chr8:104513860-104513885	CSO marker		PTBP2
chr9:71788716-71788763	CSO marker		NBPF6
chr1:226925172-226925216	CSO marker	ITPKB
chr1:228645302-228645317	CSO marker	H2AW	FBLIM1
chr1:228645428-228645459	CSO marker	H2AW	FBLIM1
chr1:228645466-228645486	CSO marker	H2AW	FBLIM1
chr1:228645773-228645796	CSO marker		FBLIM1
chr1:228645918-228645930	CSO marker	H2BU1	FBLIM1
chr1:44872559-44872569	CSO marker
chr1:76080795-76080807	CSO marker		ARHGEF16
chr1:77333112-77333159	CSO marker		MEGF6
chr1:77748184-77748202	CSO marker		MEGF6;MIR551A
chr1:77748365-77748376	CSO marker	AK5	MEGF6;MIR551A
chr10:11207952-11207979	CSO marker
chr10:118031712-118031753	CSO marker	GFRA1	ENSA
chr10:118031819-118031829	CSO marker	GFRA1	ENSA
chr10:118032214-118032231	CSO marker		ENSA
chr10:26504989-26505020	CSO marker		NBPF20
chr10:26727110-26727121	CSO marker		NBPF20
chr11:110582321-110582331	CSO marker		MUC1
chr11:115530450-115530480	CSO marker
chr11:128564797-128564811	CSO marker		ASH1L
chr11:30607427-30607451	CSO marker		LCE3E
chr11:69632370-69632401	CSO marker
chr11:79151197-79151245	CSO marker		TRIM46
chr12:103889523-103889528	CSO marker		TAGLN2
chr12:21680416-21680451	CSO marker		LMNA
chr12:52626889-52626911	CSO marker
chr12:52626960-52626996	CSO marker	KRT7
chr12:52627020-52627047	CSO marker	KRT7
chr12:72666233-72666281	CSO marker		CD1A
chr13:103046951-103046995	CSO marker	FGF14-AS2
chr13:103047050-103047062	CSO marker	FGF14-AS2
chr13:103047211-103047225	CSO marker	FGF14-AS2
chr13:103052432-103052449	CSO marker
chr13:96296844-96296877	CSO marker	DZIP1	DDR2
chr14:65016684-65016722	CSO marker	PPP1R36	FMO6P
chr18:31020520-31020617	CSO marker	CCDC178	CDC42BPA
chr2:109648091-109648208	CSO marker
chr2:24300061-24300158	CSO marker		CROCC
chr20:39995497-39995515	CSO marker	EMILIN3	SMC6
chr21:44494997-44495031	CSO marker
chr21:44495064-44495073	CSO marker		DTNB
chr4:156588304-156588333	CSO marker	GUCY1A1	P3H1
chr5:146258461-146258468	CSO marker	PPP2R2B	LRRC41
chr5:37838563-37838595	CSO marker		ST3GAL3
chr5:37838686-37838705	CSO marker		ST3GAL3
chr5:63801989-63802001	CSO marker	RGS7BP	DPH2
chr5:63802473-63802491	CSO marker	RGS7BP	DPH2
chr6:133562342-133562360	CSO marker		DOCK7
chr6:133562414-133562423	CSO marker		DOCK7
chr7:142494703-142494709	CSO marker		COL24A1
chr7:142494856-142494883	CSO marker		COL24A1
chr7:21582669-21582707	CSO marker		IL23R
chr7:21582749-21582760	CSO marker		IL23R
chr7:21582780-21582801	CSO marker		IL23R
chr7:37487592-37487622	CSO marker		RPE65
chr7:37488253-37488302	CSO marker	ELMO1	RPE65
chr7:37488333-37488390	CSO marker	ELMO1	RPE65
chr7:37488564-37488645	CSO marker	ELMO1	RPE65
chr7:89748614-89748647	CSO marker		ZZZ3
chr7:93520157-93520183	CSO marker	TFPI2	USP33
chr9:71789591-71789618	CSO marker		NBPF6
chr1:228566638-228566718	CSO marker
chr10:133795821-133795835	CSO marker		CERS2
chr11:110582390-110582420	CSO marker	ARHGAP20	MUC1
chr11:110583716-110583732	CSO marker	ARHGAP20	MUC1
chr12:133464575-133464613	CSO marker		ARHGAP30
chr12:133464636-133464665	CSO marker		ARHGAP30
chr12:133464789-133464825	CSO marker		ARHGAP30
chr12:133464842-133464857	CSO marker		ARHGAP30
chr12:24715966-24716076	CSO marker		LMNA
chr13:36705446-36705537	CSO marker	DCLK1	NR1I3
chr13:36920658-36920685	CSO marker		NR1I3
chr13:36920746-36920771	CSO marker	SPART	NR1I3
chr13:37248078-37248084	CSO marker	SERTM1	NR1I3
chr15:26108663-26108687	CSO marker		ABL2
chr17:46655289-46655407	CSO marker	HOXB4	ESRRG
chr18:43913719-43913755	CSO marker		MRPL55
chr2:164593212-164593221	CSO marker		EPHB2
chr2:213401859-213401871	CSO marker
chr2:43038474-43038515	CSO marker		ARHGEF10L
chr2:95691685-95691705	CSO marker		DDOST
chr20:4803864-4803898	CSO marker		HPCAL1
chr20:4804024-4804052	CSO marker		HPCAL1
chr4:156297673-156297689	CSO marker		P3H1
chr4:156297723-156297735	CSO marker		P3H1
chr4:157997167-157997189	CSO marker		P3H1
chr4:157997210-157997220	CSO marker		P3H1
chr4:157997581-157997657	CSO marker	GLRB	P3H1
chr4:157997668-157997680	CSO marker	GLRB	P3H1
chr4:175750412-175750432	CSO marker	GLRA3	EBNA1BP2
chr5:101631555-101631584	CSO marker		UROD
chr5:101632097-101632177	CSO marker	SLCO4C1	UROD
chr6:152958035-152958088	CSO marker		JAK1
chr6:152958229-152958271	CSO marker		JAK1
chr6:72596590-72596623	CSO marker	RIMS1	DAB1
chr7:21582502-21582522	CSO marker		IL23R
chr7:21582567-21582600	CSO marker		IL23R
chr7:21582609-21582649	CSO marker		IL23R
chr7:27205479-27205514	CSO marker		IL23R
chr7:38670642-38670681	CSO marker		DEPDC1
chr7:99156868-99156934	CSO marker		NEXN
chr8:16884399-16884412	CSO marker		HFM1
chr8:16884429-16884576	CSO marker		HFM1
chr8:32405815-32405855	CSO marker	NRG1	BTBD8;KIAA1107
chr9:36258825-36258885	CSO marker		AMY1A;LOC100129138
chr1:208084432-208084474	CSO marker	CD34	PRDM2
chr1:232941168-232941253	CSO marker	MAP10	ZBTB17
chr1:236558498-236558538	CSO marker		CLCNKA
chr1:49242443-49242452	CSO marker	BEND5	PRKCZ
chr1:49242459-49242470	CSO marker	BEND5	PRKCZ
chr1:49242802-49242809	CSO marker		PRKCZ
chr1:76080722-76080741	CSO marker		ARHGEF16
chr1:77748076-77748083	CSO marker		MEGF6;MIR551A
chr1:77748129-77748136	CSO marker		MEGF6;MIR551A
chr10:93392836-93392850	CSO marker	PPP1R3C
chr10:93392894-93392929	CSO marker
chr10:93393009-93393055	CSO marker
chr11:22214376-22214403	CSO marker		RORC
chr11:22214539-22214596	CSO marker		RORC
chr11:22214664-22214683	CSO marker		RORC
chr13:95620941-95620997	CSO marker
chr16:10275862-10275871	CSO marker	GRIN2A	TMEM9
chr17:33775343-33775394	CSO marker		SYT14
chr17:75368902-75369224	CSO marker		NVL
chr3:3842527-3842548	CSO marker		ARID1A
chr3:3842559-3842642	CSO marker		ARID1A
chr4:2765878-2765886	CSO marker
chr5:139048106-139048162	CSO marker
chr5:146257376-146257399	CSO marker		LRRC41
chr5:63802159-63802173	CSO marker	RGS7BP	DPH2
chr7:89748659-89748686	CSO marker		ZZZ3
chr7:99156521-99156531	CSO marker	ZNF655	NEXN
chr8:48100170-48100283	CSO marker		MTF2
chr8:48100290-48100330	CSO marker		MTF2
chr8:58907088-58907242	CSO marker	FAM110B	DR1
chr8:85095362-85095417	CSO marker		ABCD3
chr8:85095436-85095464	CSO marker	RALYL	ABCD3
chr8:97505729-97505815	CSO marker		SLC44A3
chr1:46951354-46951363	CSO marker
chr1:92951397-92951406	CSO marker		TP73-AS1
chr10:43250012-43250063	CSO marker
chr10:8095417-8095424	CSO marker	GATA3-AS1
chr10:8095675-8095697	CSO marker
chr10:8096028-8096034	CSO marker
chr10:8096300-8096324	CSO marker
chr10:8096630-8096635	CSO marker
chr11:2291628-2291652	CSO marker	ASCL2	PIP5K1A
chr11:82444857-82444871	CSO marker	FAM181B	TRIM46
chr12:115120871-115120912	CSO marker	TBX3
chr12:115121016-115121035	CSO marker	TBX3	COPA
chr12:29302369-29302400	CSO marker		SEMA4A
chr12:54346934-54347035	CSO marker		SH2D2A
chr12:54393423-54393467	CSO marker		INSRR
chr12:5541301-5541318	CSO marker	NTF3	DAP3
chr12:5541323-5541338	CSO marker	NTF3	DAP3
chr15:53096792-53096832	CSO marker
chr15:53096848-53096877	CSO marker
chr17:35294230-35294266	CSO marker		RCOR3
chr17:35294450-35294476	CSO marker		RCOR3
chr17:38347601-38347968	CSO marker	RAPGEFL1
chr17:46655484-46655519	CSO marker	HOXB4	ESRRG
chr17:46655526-46655588	CSO marker	HOXB4	ESRRG
chr17:46655790-46655806	CSO marker		ESRRG
chr17:46655818-46655836	CSO marker		ESRRG
chr19:55866261-55866273	CSO marker	COX6B2;FAM71E2	RNF144A
chr19:56915587-56915658	CSO marker		KIDINS220
chr2:175200842-175200849	CSO marker	SP9
chr2:45029963-45029977	CSO marker
chr20:33865797-33865839	CSO marker	MMP24OS	NBAS
chr20:33865854-33865889	CSO marker	EDEM2;MMP24OS	NBAS
chr20:47444916-47445002	CSO marker		WDR35
chr20:48099346-48099362	CSO marker		LAPTM4A
chr4:57522071-57522094	CSO marker	HOPX	MACF1
chr4:57522145-57522161	CSO marker	HOPX	MACF1
chr4:57522493-57522513	CSO marker	HOPX	MACF1
chr4:90757452-90757461	CSO marker		PPT1
chr5:101632050-101632060	CSO marker	SLCO4C1	UROD
chr5:101632263-101632286	CSO marker		UROD
chr5:101632310-101632341	CSO marker		UROD
chr5:134366831-134367047	CSO marker	PITX1	CCDC17
chr5:134367086-134367099	CSO marker	PITX1	CCDC17
chr5:42424838-42424847	CSO marker		ST3GAL3
chr5:50263584-50263627	CSO marker
chr6:26204823-26204847	CSO marker		NRDC
chr6:27107002-27107099	CSO marker	H4C9	TXNDC12
chr6:27107253-27107282	CSO marker	H4C9	TXNDC12
chr6:27835063-27835138	CSO marker	H1-5	CC2D1B
chr7:155166856-155166867	CSO marker
chr7:155167202-155167216	CSO marker
chr7:27136302-27136363	CSO marker		IL23R
chr7:27190581-27190596	CSO marker		IL23R
chr7:27190611-27190667	CSO marker		IL23R
chr7:27196153-27196289	CSO marker	HOXA7	IL23R
chr7:27196296-27196320	CSO marker	HOXA7	IL23R
chr7:27196356-27196371	CSO marker		IL23R
chr7:27196422-27196449	CSO marker		IL23R
chr7:27196470-27196514	CSO marker		IL23R
chr7:27214041-27214056	CSO marker		IL23R
chr7:27224242-27224254	CSO marker	HOXA11	IL23R
chr7:49813031-49813039	CSO marker		PTGER3
chr8:99439563-99439616	CSO marker		CNN3
chr1:182584221-182584279	CSO marker	LINC01686	CLCN6
chr1:182584281-182584448	CSO marker	LINC01686	CLCN6
chr1:182584484-182584494	CSO marker	LINC01686	CLCN6
chr1:21044056-21044064	CSO marker	KIF17	SCNN1D
chr10:122708532-122708657	CSO marker
chr10:122708670-122708729	CSO marker
chr10:122708739-122708812	CSO marker
chr10:126136605-126136637	CSO marker	NKX1-2
chr10:43892790-43892956	CSO marker	HNRNPF	CHD1L
chr10:52177809-52177894	CSO marker	SGMS1
chr10:88730946-88731069	CSO marker		NBPF14
chr11:115530482-115530497	CSO marker
chr11:119227105-119227298	CSO marker	USP2
chr11:119227574-119227658	CSO marker	USP2
chr12:22487507-22487517	CSO marker	ST8SIA1	LMNA
chr12:3862270-3862284	CSO marker	CRACR2A	YY1AP1
chr12:3862305-3862363	CSO marker	CRACR2A	YY1AP1
chr12:70761046-70761051	CSO marker		KIRREL1
chr15:55880913-55880939	CSO marker		DHX9
chr16:84853685-84853700	CSO marker	CRISPLD2	NFASC
chr16:85932666-85932670	CSO marker		NFASC
chr16:85932702-85932712	CSO marker		NFASC
chr17:28087999-28088069	CSO marker		LAMB3
chr17:36728764-36728800	CSO marker		TRAF5
chr17:43047850-43047856	CSO marker		PTPN14
chr17:47210151-47210166	CSO marker	B4GALNT2	ESRRG
chr17:8906394-8906409	CSO marker
chr17:8906548-8906562	CSO marker
chr19:39574963-39574972	CSO marker	ACP7	RGS7
chr19:42501455-42501473	CSO marker		CEP170
chr19:49646146-49646246	CSO marker	PPFIA3	MIR3916
chr19:5691182-5691196	CSO marker		GNPAT
chr2:131485373-131485392	CSO marker		LDLRAD2
chr2:264120-264134	CSO marker	SH3YL1	NECAP2
chr20:30640011-30640022	CSO marker	HCK	GREB1;NTSR2
chr20:55204292-55204302	CSO marker		PUM2
chr22:29426511-29426575	CSO marker		CAD
chr22:29426605-29426649	CSO marker		CAD
chr3:101497903-101497977	CSO marker		ADGRB2
chr3:112931428-112931442	CSO marker	BOC	KHDRBS1;TMEM39B
chr3:50378292-50378312	CSO marker	RASSF1	PTPRU
chr4:141295026-141295098	CSO marker		EDN2
chr5:32713112-32713131	CSO marker
chr5:32713321-32713354	CSO marker
chr5:92256-92262	CSO marker
chr6:166400599-166400617	CSO marker		LEPR
chr6:26250542-26250643	CSO marker	H3C7	NRDC
chr6:27858545-27858563	CSO marker	H3C12	CC2D1B
chr7:139168479-139168487	CSO marker		COL24A1
chr7:139168615-139168631	CSO marker		COL24A1
chr7:155252701-155252748	CSO marker
chr7:49815211-49815221	CSO marker	VWC2
chr8:104311426-104311431	CSO marker		PTBP2
chr8:22457413-22457446	CSO marker		CDC7
chr1:228645799-228645803	CSO marker		FBLIM1
chr1:61519473-61519631	CSO marker
chr10:54073140-54073208	CSO marker	PRKG1-AS1
chr12:124246391-124246417	CSO marker		CD244
chr14:61188239-61188254	CSO marker
chr14:65016665-65016675	CSO marker	PPP1R36	FMO6P
chr15:72612668-72612720	CSO marker	CELF6	EDEM3
chr16:1458426-1458507	CSO marker
chr17:42402916-42402962	CSO marker		SMYD2
chr17:79481064-79481093	CSO marker		DNAH14
chr19:12978604-12978664	CSO marker	MAST1
chr19:38755328-38755344	CSO marker	SPINT2	RGS7;MIR3123
chr19:58951778-58951814	CSO marker		CPSF3
chr2:111875858-111876008	CSO marker		ECE1
chr2:264156-264166	CSO marker	SH3YL1	NECAP2
chr2:74425707-74425720	CSO marker	MTHFD2	MICOS10
chr20:825240-825315	CSO marker	FAM110A	ADAM17
chr21:26934383-26934455	CSO marker		ITSN2
chr3:101497876-101497883	CSO marker		ADGRB2
chr3:49756809-49756904	CSO marker	AMIGO3	PTPRU
chr3:50378321-50378527	CSO marker	RASSF1	PTPRU
chr5:137610226-137610320	CSO marker	GFRA3	IPP
chr6:26250660-26250728	CSO marker	H3C7	NRDC
chr6:26250734-26250754	CSO marker	H3C7	NRDC
chr6:26250781-26250826	CSO marker	H3C7	NRDC
chr6:26271716-26271748	CSO marker		NRDC
chr6:27774990-27775005	CSO marker		CC2D1B
chr7:139929953-139930008	CSO marker
chr7:149322773-149322794	CSO marker		CLCA4
chr7:28998055-28998118	CSO marker		IL12RB2
chr8:102504479-102504501	CSO marker		RWDD3
chr9:124461595-124461667	CSO marker	DAB2IP
chr1:50892653-50892704	CSO marker		PRKCZ
chr1:92951511-92951525	CSO marker		TP73-AS1
chr10:102430941-102430947	CSO marker
chr11:314074-314106	CSO marker	IFITM1	PRUNE1
chr12:21810845-21810873	CSO marker		LMNA
chr12:21810960-21810999	CSO marker		LMNA
chr14:57283434-57283455	CSO marker
chr14:57283458-57283466	CSO marker
chr15:96952803-96952818	CSO marker
chr16:30075517-30075556	CSO marker	ALDOA	LGR6;UBE2T
chr17:79480502-79480524	CSO marker		DNAH14
chr17:79481017-79481056	CSO marker		DNAH14
chr18:12407781-12407808	CSO marker		COQ8A
chr19:50554208-50554217	CSO marker	LOC400710	SH3BP5L
chr19:52207446-52207453	CSO marker	SPACA6
chr2:216878466-216878510	CSO marker		RHD
chr2:242549854-242549943	CSO marker
chr20:55200312-55200370	CSO marker		PUM2
chr20:55202236-55202283	CSO marker		PUM2
chr3:101498099-101498107	CSO marker	NXPE3	ADGRB2
chr3:140660347-140660368	CSO marker		AZIN2
chr3:49941408-49941470	CSO marker		PTPRU
chr5:6449069-6449119	CSO marker	UBE2QL1	SZT2
chr6:24358298-24358355	CSO marker	KAAG1	OSBPL9
chr6:26199562-26199618	CSO marker		NRDC
chr6:26205554-26205612	CSO marker		NRDC
chr6:27356493-27356513	CSO marker		ZFYVE9
chr6:73330088-73330112	CSO marker		DAB1
chr7:121950282-121950375	CSO marker
chr7:151217575-151217624	CSO marker		PKN2
chr7:87229740-87229751	CSO marker		PIGK
chr7:87229774-87229779	CSO marker		PIGK
chr7:87229803-87229830	CSO marker		PIGK
chr7:87229835-87229855	CSO marker		PIGK
chr1:158150691-158150711	CSO marker	CD1D	KIF1B
chr1:247171424-247171433	CSO marker		ARHGEF19
chr1:66258720-66258767	CSO marker		PRXL2B
chr1:976135-976210	CSO marker	AGRN
chr10:105036844-105036849	CSO marker		TARS2
chr10:119001321-119001333	CSO marker	SLC18A2	HORMAD1
chr10:119001370-119001403	CSO marker		HORMAD1
chr10:18429706-18429718	CSO marker	CACNB2	NBPF12
chr10:18429749-18429760	CSO marker	CACNB2	NBPF12
chr11:115375005-115375071	CSO marker	CADM1	THBS3
chr11:35441135-35441145	CSO marker		S100A8;S100A7A
chr11:98891544-98891557	CSO marker		MUC1
chr12:21680491-21680508	CSO marker		LMNA
chr13:88323546-88323607	CSO marker		UHMK1
chr15:48010808-48010842	CSO marker	SEMA6D	CACNA1E
chr16:77822433-77822445	CSO marker		NFASC
chr17:42402873-42402903	CSO marker		SMYD2
chr17:56833099-56833113	CSO marker		IARS2
chr19:16186907-16187056	CSO marker	TPM4	GGPS1
chr2:101034246-101034295	CSO marker		EIF4G3
chr2:107502615-107502639	CSO marker		EIF4G3
chr20:39995546-39995574	CSO marker		SMC6
chr20:39995578-39995586	CSO marker		SMC6
chr22:27053458-27053464	CSO marker	MIAT	CAD
chr22:50982814-50982829	CSO marker		PLB1
chr3:112052124-112052173	CSO marker		PTP4A2
chr3:182897222-182897283	CSO marker	MCF2L2
chr4:141294522-141294787	CSO marker	SCOC-AS1;SCOC	EDN2
chr4:141295121-141295273	CSO marker		EDN2
chr5:113391264-113391294	CSO marker
chr5:77806011-77806051	CSO marker	LHFPL2
chr6:133562396-133562411	CSO marker		DOCK7
chr7:157361621-157361759	CSO marker	PTPRN2
chr7:37488428-37488498	CSO marker	ELMO1	RPE65
chr7:4784887-4784946	CSO marker
chr8:33371952-33372005	CSO marker		C1orf146
chr9:101569871-101569893	CSO marker		PSMA5
chr9:137533360-137533388	CSO marker		LINC01750
chr1:14026482-14026507	CSO marker		PLEKHN1
chr1:27986329-27986384	CSO marker
chr10:122708838-122708898	CSO marker
chr10:21463461-21463485	CSO marker	NEBL-AS1	NBPF20
chr10:31609882-31609896	CSO marker		NBPF12
chr11:31834804-31834827	CSO marker		C1orf68;KPRP;LCE1F;LCE1D
chr11:44326351-44326379	CSO marker
chr11:73694006-73694028	CSO marker		ADAM15
chr12:65003003-65003037	CSO marker		FCRL3
chr14:105940338-105940391	CSO marker		SEC16B
chr16:67700848-67700867	CSO marker	C16orf86	SOX13
chr16:69760301-69760500	CSO marker	NQO1	PLEKHA6
chr2:154335182-154335210	CSO marker	RPRM	WNT4
chr22:32026756-32026773	CSO marker		EIF2B4
chr22:32026858-32026873	CSO marker		EIF2B4
chr3:62861102-62861111	CSO marker		TINAGL1
chr5:100236339-100236366	CSO marker
chr5:102091652-102091658	CSO marker
chr5:10307544-10307831	CSO marker	CMBL	SZT2
chr5:31193885-31193911	CSO marker	CDH6	PTPRF
chr5:40680624-40680641	CSO marker		ST3GAL3
chr5:94620985-94621003	CSO marker		EIF2B3
chr6:108436275-108436448	CSO marker
chr6:108436484-108436519	CSO marker
chr8:85094904-85094923	CSO marker		ABCD3
chr8:85095323-85095334	CSO marker		ABCD3
chr1:158083198-158083215	CSO marker
chr1:158083271-158083311	CSO marker
chr1:158083416-158083462	CSO marker
chr1:61508911-61508924	CSO marker
chr10:22542024-22542044	CSO marker	LOC100130992
chr10:22542054-22542062	CSO marker	LOC100130992
chr10:71813424-71813452	CSO marker
chr11:133907724-133907750	CSO marker
chr11:94501418-94501434	CSO marker		MUC1
chr12:15374460-15374513	CSO marker		ARHGEF2
chr12:20522289-20522297	CSO marker	PDE3A	RAB25
chr12:20522331-20522384	CSO marker	PDE3A	RAB25
chr13:46961607-46961618	CSO marker	RUBCNL	SDHC
chr13:46961636-46961669	CSO marker		SDHC
chr13:50070659-50070685	CSO marker		FCGR2A
chr14:102026461-102026470	CSO marker		ASTN1
chr15:48010989-48011013	CSO marker	SEMA6D	CACNA1E
chr15:48011027-48011043	CSO marker	SEMA6D	CACNA1E
chr17:14204356-14204376	CSO marker		C4BPB
chr17:14204478-14204493	CSO marker		C4BPB
chr17:14204516-14204529	CSO marker	HS3ST3B1	C4BPB
chr17:14204547-14204562	CSO marker	HS3ST3B1	C4BPB
chr17:34998736-34998757	CSO marker
chr18:31804667-31804676	CSO marker		CDC42BPA
chr18:60985654-60985719	CSO marker	BCL2	OBSCN
chr19:1725952-1725957	CSO marker
chr19:57106610-57106629	CSO marker		KIDINS220
chr19:57106635-57106650	CSO marker		KIDINS220
chr19:57106736-57106840	CSO marker	ZNF71	KIDINS220
chr19:57831632-57831684	CSO marker		KIDINS220
chr19:57831754-57831834	CSO marker		KIDINS220
chr19:57831842-57831858	CSO marker		KIDINS220
chr2:168150143-168150153	CSO marker
chr3:152552562-152552603	CSO marker		CSMD2
chr3:152552898-152552916	CSO marker	P2RY1	CSMD2
chr3:152552975-152552982	CSO marker	P2RY1	CSMD2
chr3:152553011-152553015	CSO marker	P2RY1	CSMD2
chr3:152553657-152553697	CSO marker	P2RY1	CSMD2
chr5:131593250-131593261	CSO marker		PRDX1;AKR1A1
chr5:38557361-38557386	CSO marker		ST3GAL3
chr6:152958293-152958309	CSO marker		JAK1
chr6:46702961-46702992	CSO marker	PLA2G7	USP24
chr6:46703090-46703105	CSO marker	PLA2G7	USP24
chr6:46703193-46703282	CSO marker		USP24
chr6:74161087-74161121	CSO marker		DAB1
chr6:74161151-74161175	CSO marker		DAB1
chr7:27205191-27205230	CSO marker		IL23R
chr7:87257356-87257673	CSO marker		AK5
chr8:122651840-122651938	CSO marker	HAS2-AS1	SNX7
chr8:27450044-27450062	CSO marker
chr9:117267304-117267313	CSO marker	WHRN	EPS8L3
chr9:117267392-117267401	CSO marker	WHRN	EPS8L3
chr11:98891687-98891699	CSO marker		MUC1
chr12:130527030-130527046	CSO marker		F11R
chr12:22487822-22487847	CSO marker		LMNA
chr18:25757685-25757695	CSO marker		CDC42BPA
chr18:47792928-47793021	CSO marker		OBSCN
chr18:65183591-65183622	CSO marker	DSEL	OBSCN
chr18:65183628-65183700	CSO marker	DSEL	OBSCN
chr2:107502775-107502793	CSO marker		EIF4G3
chr2:145274142-145274165	CSO marker		HSPG2
chr2:145274874-145275048	CSO marker	ZEB2	HSPG2
chr20:42543821-42543839	CSO marker		SMC6;GEN1
chr21:28218481-28218516	CSO marker		ITSN2
chr21:28218568-28218586	CSO marker		ITSN2
chr21:28218906-28218928	CSO marker		ITSN2
chr21:28218949-28218959	CSO marker		ITSN2
chr22:24552169-24552379	CSO marker		CGREF1
chr3:96532807-96532820	CSO marker		ADGRB2
chr4:180979429-180979473	CSO marker
chr4:180979522-180979631	CSO marker
chr4:82135702-82135716	CSO marker		TRIT1
chr5:37839916-37839925	CSO marker		ST3GAL3
chr5:42424959-42424969	CSO marker		ST3GAL3
chr5:42424995-42425018	CSO marker		ST3GAL3
chr5:42425038-42425046	CSO marker		ST3GAL3
chr7:155249648-155249674	CSO marker		PKN2
chr7:38670457-38670494	CSO marker		DEPDC1
chr7:38670686-38670783	CSO marker		DEPDC1
chr7:49813041-49813102	CSO marker		PTGER3
chr7:49815365-49815373	CSO marker	VWC2
chr7:49815403-49815438	CSO marker	VWC2
chr7:99155673-99155733	CSO marker		NEXN
chr8:104513737-104513787	CSO marker		PTBP2
chr9:841764-841780	CSO marker	DMRT1	VCAM1
chr1:224804149-224804166	CSO marker		CASP9
chr10:20104483-20104488	CSO marker		NBPF20
chr10:60272831-60272877	CSO marker
chr10:60272909-60272938	CSO marker	BICC1
chr12:103352210-103352235	CSO marker	ASCL1	TAGLN2
chr13:103046758-103046775	CSO marker	FGF14-IT1
chr18:25757304-25757569	CSO marker	CDH2	CDC42BPA
chr18:5629276-5629284	CSO marker		LIN9
chr18:65183708-65183745	CSO marker	DSEL	OBSCN
chr18:67067887-67067911	CSO marker		OBSCN
chr18:74961696-74961724	CSO marker		TRIM11
chr3:13324760-13324771	CSO marker
chr3:38080673-38080709	CSO marker	DLEC1	EYA3
chr3:96532651-96532723	CSO marker		ADGRB2
chr3:96532832-96532859	CSO marker		ADGRB2
chr4:166300153-166300218	CSO marker	CPE	SLC2A1
chr5:101632198-101632254	CSO marker	SLCO4C1	UROD
chr6:69344406-69344423	CSO marker		DAB1
chr6:70576469-70576502	CSO marker	COL19A1	DAB1
chr6:70576541-70576555	CSO marker		DAB1
chr8:24814126-24814137	CSO marker	NEFL	TGFBR3
chr1:215256740-215256747	CSO marker	KCNK2	FHAD1
chr1:234350022-234350058	CSO marker	SLC35F3	ZBTB17
chr12:39299716-39299802	CSO marker		PAQR6
chr13:37248266-37248305	CSO marker	SERTM1	NR1I3
chr18:18822624-18822700	CSO marker		CDC42BPA
chr18:43913645-43913655	CSO marker		MRPL55
chr18:7567523-7567550	CSO marker	PTPRM	LIN9
chr18:7567636-7567660	CSO marker	PTPRM	LIN9
chr19:56159423-56159485	CSO marker	CCDC106	LINC00299;ID2
chr19:57106538-57106576	CSO marker		KIDINS220
chr2:154335250-154335257	CSO marker	RPRM	WNT4
chr2:197457393-197457430	CSO marker		MYOM3
chr2:75426852-75426861	CSO marker		TMCO4
chr21:28218596-28218638	CSO marker		ITSN2
chr3:158288968-158288994	CSO marker	MLF1	CSMD2
chr4:166300278-166300293	CSO marker	CPE	SLC2A1
chr4:168155705-168155732	CSO marker	SPOCK3	FAM183A;EBNA1BP2
chr4:168155760-168155764	CSO marker		FAM183A;EBNA1BP2
chr5:101631595-101631621	CSO marker	SLCO4C1	UROD
chr5:101632365-101632372	CSO marker		UROD
chr5:132948395-132948438	CSO marker		NASP
chr6:26217500-26217564	CSO marker	H2AC8	NRDC
chr6:53212618-53212661	CSO marker		PLPP3;PRKAA2
chr7:99595348-99595458	CSO marker
chr8:41504252-41504265	CSO marker		RPL5
chr10:28032506-28032527	CSO marker
chr10:28032793-28032805	CSO marker
chr10:71812319-71812332	CSO marker		NBPF8
chr10:71813286-71813316	CSO marker		NBPF8
chr10:71813489-71813506	CSO marker
chr11:113930377-113930430	CSO marker	ZBTB16	THBS3
chr11:30607950-30607980	CSO marker		LCE3E
chr11:82444798-82444815	CSO marker	FAM181B	TRIM46
chr13:32605254-32605332	CSO marker		APOA2
chr13:67804635-67804654	CSO marker		FCRLB
chr14:51562381-51562398	CSO marker	TRIM9	C1orf112
chr14:77607884-77607919	CSO marker		TNFSF18
chr18:18822597-18822614	CSO marker		CDC42BPA
chr18:18822730-18822742	CSO marker		CDC42BPA
chr18:65183352-65183566	CSO marker		OBSCN
chr18:7566565-7566598	CSO marker		LIN9
chr18:7567563-7567591	CSO marker	PTPRM	LIN9
chr2:168149991-168149997	CSO marker
chr2:168150049-168150085	CSO marker
chr3:128336839-128336857	CSO marker
chr3:128336962-128337033	CSO marker
chr4:20253509-20253579	CSO marker		INPP5B
chr6:17281917-17282023	CSO marker	RBM24	OSBPL9
chr7:37956466-37956479	CSO marker	SFRP4	RPE65
chr7:37956500-37956507	CSO marker	SFRP4	RPE65
chr7:99155767-99155832	CSO marker		NEXN
chr8:54793566-54793586	CSO marker	RGS20	CCDC18
chr8:54793663-54793733	CSO marker		CCDC18

## Sheet: Table S4
Table S4 Annotated marker genes found in the Network of Cancer Genes (NCG) database.
Gene	Gene Group	Description
ELMO1	diagnostic exon gene	esophageal_adenocarcinoma; hepatocellular_carcinoma
HOXC13	diagnostic exon gene	pan-cancer_adult
ITGA4	diagnostic exon gene	melanoma
ITPKB	diagnostic exon gene	chronic_lymphocytic_leukemia; pan-cancer_adult
NSD1	diagnostic exon gene	lung_cancer_(all_histologies); pan-cancer_adult; squamous_head_and_neck_cancer
ESRRG	diagnostic promoter gene	hepatocellular_carcinoma, cholangiocarcinoma
MEF2D	diagnostic promoter gene	pan-cancer_paediatric
PTPRU	diagnostic promoter gene	pan-cancer_adult
ALDOA	CSO exon gene	breast_cancer
AMPH	CSO exon gene	hepatocellular_carcinoma
BCL2	CSO exon gene	diffuse_large_B-cell_lymphoma; dlblc, follicular_lymphoma; follicular_lymphoma; pan-cancer_adult
BOC	CSO exon gene	pan-cancer_adult
CCDC178	CSO exon gene	hepatocellular_carcinoma
CD1D	CSO exon gene	pan-cancer_adult
CDH13	CSO exon gene	pancreatic_ductal_adenocarcinoma
CDH6	CSO exon gene	pan-cancer_adult
CHD5	CSO exon gene	bladder_cancer; neuroblastoma
DAB2IP	CSO exon gene	pan-cancer_adult
DCLK1	CSO exon gene	gastric_adenocarcinoma
DLEC1	CSO exon gene	pancreatic_ductal_adenocarcinoma
DSEL	CSO exon gene	pan-cancer_adult
ELMO1	CSO exon gene	esophageal_adenocarcinoma; hepatocellular_carcinoma
GFRA1	CSO exon gene	pan-cancer_adult
GRIN2A	CSO exon gene	gastric_adenocarcinoma; melanoma; triple_negative_breast_cancer
H1-5	CSO exon gene	chronic_lymphocytic_leukemia; follicular_lymphoma
H3C12	CSO exon gene	burkitt lymphoma
HOXA11	CSO exon gene	pan-cancer_adult
HOXA7	CSO exon gene	endometrial_cancer
IRF8	CSO exon gene	burkitt lymphoma; dlblc, follicular_lymphoma
ITPKB	CSO exon gene	chronic_lymphocytic_leukemia; pan-cancer_adult
JAK3	CSO exon gene	pan-cancer_adult; pan-cancer_paediatric; T-cell_leukemia/lymphoma
MAST1	CSO exon gene	pan-cancer_adult
MME	CSO exon gene	burkitt lymphoma
MTHFD2	CSO exon gene	breast_cancer
NSD1	CSO exon gene	lung_cancer_(all_histologies); pan-cancer_adult; squamous_head_and_neck_cancer
OSR2	CSO exon gene	breast_cancer
RALYL	CSO exon gene	pan-cancer_adult
RASGRF2	CSO exon gene	pan-cancer_adult
RIMS1	CSO exon gene	esophageal_squamous_carcinoma
RPGRIP1	CSO exon gene	pan-cancer_adult
RUNX1T1	CSO exon gene	lung_cancer_(all_histologies)
SEMA6D	CSO exon gene	breast_cancer
SLC35F1	CSO exon gene	pan-cancer_adult
SPART	CSO exon gene	esophageal_adenocarcinoma
TBX3	CSO exon gene	breast_cancer; pan-cancer_adult
TLL1	CSO exon gene	esophageal_adenocarcinoma
TWIST1	CSO exon gene	pan-cancer_adult
ZBTB16	CSO exon gene	prostate_cancer
ARHGEF10L	CSO promoter gene	neuroblastoma
ARID1A	CSO promoter gene	bladder_cancer; breast_cancer; colorectal_adenocarcinoma; endometrial_cancer; esophageal_adenocarcinoma; gastric_adenocarcinoma; hepatocellular_carcinoma, cholangiocarcinoma; neuroblastoma; pan-cancer_adult; pan-cancer_paediatric; pancreatic_ductal_adenocarcinoma; pan-glioma; triple_negative_breast_cancer
ASH1L	CSO promoter gene	hepatocellular_carcinoma, cholangiocarcinoma
ASTN1	CSO promoter gene	glioblastoma
CACNA1E	CSO promoter gene	breast_cancer
CD1A	CSO promoter gene	esophageal_adenocarcinoma; pan-cancer_adult
CD1D	CSO promoter gene	pan-cancer_adult
DAB1	CSO promoter gene	pan-cancer_adult
DDR2	CSO promoter gene	gastric_adenocarcinoma; triple_negative_breast_cancer
DHX9	CSO promoter gene	pan-cancer_adult
DNAH14	CSO promoter gene	neuroblastoma
DNMT3A	CSO promoter gene	breast_cancer; pan-cancer_adult; pan-glioma; triple_negative_breast_cancer
ESRRG	CSO promoter gene	hepatocellular_carcinoma, cholangiocarcinoma
FMN2	CSO promoter gene	gastric_adenocarcinoma; pancreatic_ductal_adenocarcinoma; small_cell_lung_cancer
HORMAD1	CSO promoter gene	bladder_cancer
JAK1	CSO promoter gene	endometrial_cancer; esophageal_adenocarcinoma; pan-cancer_adult; pan-cancer_paediatric
LAPTM4A	CSO promoter gene	pan-cancer_adult
LEPR	CSO promoter gene	pan-cancer_adult
LRRC7	CSO promoter gene	colorectal_adenocarcinoma; glioblastoma
MACF1	CSO promoter gene	gastric_adenocarcinoma; pan-cancer_adult; pancreatic_ductal_adenocarcinoma
MEF2D	CSO promoter gene	pan-cancer_paediatric
MTOR	CSO promoter gene	pan-cancer_adult
MYOM3	CSO promoter gene	pancreatic_ductal_adenocarcinoma
NAV1	CSO promoter gene	neuroblastoma
NBPF8	CSO promoter gene	pan-cancer_adult
OBSCN	CSO promoter gene	colorectal_adenocarcinoma; pan-cancer_adult
PLB1	CSO promoter gene	gastric_adenocarcinoma
PRDM2	CSO promoter gene	bladder_cancer; glioblastoma; pan-cancer_adult
PRKCZ	CSO promoter gene	pan-cancer_adult
PTPN14	CSO promoter gene	neuroblastoma
PTPRU	CSO promoter gene	pan-cancer_adult
RGS7	CSO promoter gene	small_cell_lung_cancer
RPL5	CSO promoter gene	glioblastoma; pan-cancer_adult; pan-cancer_paediatric; pan-glioma
S100A7A	CSO promoter gene	pan-cancer_adult
S100A8	CSO promoter gene	pan-cancer_adult
SELP	CSO promoter gene	pan-cancer_adult; pan-cancer_paediatric
SLC44A3	CSO promoter gene	pan-cancer_adult
SNX7	CSO promoter gene	chronic_lymphocytic_leukemia
SPATA6	CSO promoter gene	pan-cancer_adult
TRAF5	CSO promoter gene	breast_cancer
UAP1	CSO promoter gene	melanoma
VPS45	CSO promoter gene	hepatocellular_carcinoma, cholangiocarcinoma

## Sheet: Table S5
Table S5 MFR values of the multi-cancer diagnostic markers in samples from the three cohorts
Sample	Cohort	Cancer	chr1:147790734-147790766	chr1:226924739-226924846	chr1:228652504-228652528	chr1:243646313-243646402	chr1:36042986-36043084	chr10:102900115-102900188	chr10:122708532-122708657	chr10:122708670-122708729	chr10:22542024-22542044	chr10:22542082-22542120	chr10:22634454-22634466	chr10:94451351-94451419	chr11:31848596-31848607	chr11:46317036-46317090	chr12:25055967-25055996	chr12:25056147-25056183	chr12:50297661-50297721	chr12:54338819-54338839	chr12:54338884-54338918	chr12:6881590-6881617	chr15:37170381-37170386	chr15:65197860-65197923	chr17:46655289-46655407	chr17:46655484-46655519	chr17:46655526-46655588	chr17:46655818-46655836	chr17:53341098-53341104	chr19:31844023-31844035	chr19:31844054-31844064	chr19:36909350-36909360	chr2:111875858-111876008	chr2:145274874-145275048	chr2:176988906-176988911	chr2:177030150-177030159	chr2:182322537-182322549	chr2:45231249-45231301	chr2:63274716-63274834	chr2:63281069-63281139	chr2:63283967-63284132	chr2:71134586-71134608	chr3:138679566-138679578	chr3:50312992-50313021	chr5:100239121-100239137	chr5:174159005-174159058	chr5:176560096-176560116	chr6:26250734-26250754	chr6:26271716-26271748
BRCA-001	Training	BRCA	0.348673	0.0391986	0.329797	0.466942	0.292145	0.177356	0	0	0.352535	0.215264	0.125478	0.00932568	0.364134	0	0.344148	0.284672	0.306777	0.360674	0.317726	0.353191	0.396731	0.478859	0.33463	0.336179	0.313277	0.472622	0.359541	0.107692	0.155869	0.282325	0.397887	0	0.508028	0.262911	0.188944	0.488108	0.321798	0.213701	0.24015	0.276213	0.242665	0.345805	0.075718	0.188406	0.227803	0.249816	0.544025
BRCA-003	Training	BRCA	0.0266041	0.0742081	0.0764212	0.0779221	0.0584642	0.0323315	0	0	0.0603248	0.0388802	0.0414041	0.0816327	0.0681963	0.0267673	0.0160901	0.0345528	0.053148	0.044795	0.0390848	0.181208	0.0371835	0.104746	0	0	0	0	0.0424293	0.0478516	0.0495196	0	0.0725806	0	0.0598007	0.030445	0.0212431	0.0970874	0.0461467	0.0274615	0.0260777	0.0503937	0.0448954	0.0694935	0.0233463	0.0712347	0.0252101	0	0.0874317
BRCA-004	Training	BRCA	0.461832	0.415631	0.468589	0.542553	0.502222	0.345347	0.245928	0.307553	0.494444	0.330724	0.352518	0.390291	0.392593	0	0.375372	0.253434	0.341615	0.0294464	0.285315	0.575342	0.407035	0.636566	0.490355	0.433551	0.415326	0.607242	0.490623	0.270195	0.289702	0.585492	0.548306	0.0648072	0.631861	0.322129	0.419273	0.576238	0.309021	0.274291	0.257163	0.46256	0.416811	0.289121	0.442478	0.198218	0.202043	0.344684	0.376812
BRCA-005	Training	BRCA	0.368192	0.383838	0.420079	0.478261	0.294659	0.221913	0.000788022	0.00154919	0.243137	0.156442	0.164021	0.268328	0.362487	0.00411862	0.368687	0.298013	0.187688	0.305195	0.304161	0.452632	0.338083	0.544643	0.170833	0.229508	0.177419	0.358065	0.381011	0.265263	0.324934	0.00197628	0.418831	0.0329289	0.407572	0.302021	0.291789	0.444043	0.245922	0.237179	0.182471	0.380995	0.330106	0.288967	0.353638	0.258065	0.148588	0	0.312883
BRCA-006	Training	BRCA	0.00302115	0.851639	0.816999	0.891156	0.674099	0.62565	0.0611247	0.453846	0.776596	0.720524	0.766843	0.81103	0.763082	0.00148148	0.515831	0.574684	0.658094	0.722022	0.642959	0.566667	0.048761	0.76131	0.0711297	0.57095	0.403061	0.746503	0.686836	0.450904	0.522624	0.0117647	0.829978	0.514178	0.795535	0.586517	0.766055	0.838493	0.759754	0.627424	0.674672	0.715556	0.578281	0.810924	0.443885	0.819509	0.55526	0	0.733696
BRCA-008	Training	BRCA	0.257496	0.119779	0.115614	0.125749	0.136788	0.056491	0.0149893	0.0691754	0.0698413	0.0444874	0.0935185	0.228128	0.00924784	0	0.583333	0.564682	0.106134	0.146523	0.125	0.317204	0.185745	0.107251	0	0	0	0	0.174142	0.0707317	0.0685764	0	0.002002	0	0.244168	0.0628763	0.0596546	0.299338	0.123411	0.0769231	0.0854063	0.100319	0.154148	0.202948	0	0.120579	0.0609884	0.000793021	0
BRCA-009	Training	BRCA	0.00223214	0.00096432	0	0	0.000910747	0.00162338	0	0.000535619	0.00257732	0.00328407	0.00901578	0.00083612	0.00895317	0	0	0	0	0.00133333	0.00116144	0.0618557	0.0121547	0.0018797	0	0	0	0	0.00666667	0.0110375	0.00961538	0	0.00987654	0	0.0384615	0.00722259	0.00104603	0.00148368	0.00241838	0.000786782	0.00142045	0.00333333	0.00137174	0.00573394	0	0.00242718	0.000883392	0	0
BRCA-011	Training	BRCA	0	0.001321	0	0	0	0	0	0	0	0	0.00306748	0	0.00419815	0	0.000965251	0	0	0	0.00215054	0.0229008	0.00204708	0	0	0	0	0	0.00453001	0.00120919	0.000861326	0	0.003367	0	0.0121212	0.00147929	0	0.00152439	0	0	0	0	0.00128123	0.00152905	0	0.000892857	0.00241255	0	0
BRCA-014	Training	BRCA	0.0941781	0	0.132805	0.132296	0.0608482	0.0337243	0.0236566	0.0347063	0.0253807	0.0369231	0.0319094	0.00667037	0.00769654	0	0	0	0.0388979	0.0243902	0.0353774	0.162791	0.0247462	0.0767072	0	0.00917431	0.00457404	0.0755208	0.0335675	0.0295809	0.0495546	0	0.00185874	0	0.0111111	0.00590129	0.00237906	0.0997204	0.0107108	0.0491968	0.0670683	0.00332068	0.0692935	0.0573034	0.00107991	0.0340368	0.000714796	0	0.351351
BRCA-016	Training	BRCA	0.629428	0.554541	0.574018	0.268722	0.594086	0.151534	0	0.000412031	0.279435	0.344311	0.469744	0.349016	0.474505	0.28941	0.265636	0.227658	0.588156	0.503727	0.450669	0.13617	0.3207	0.557714	0	0	0	0.00234742	0.378947	0.308989	0.403644	0	0.523041	0	0.592287	0.298954	0.0662081	0.626621	0.399073	0.303859	0.332317	0.471967	0.443038	0.410526	0	0.478825	0.000943841	0.000604961	0.796721
BRCA-017	Training	BRCA	0.383817	0.196842	0.137976	0.565217	0.499174	0.190604	0	0	0.545098	0.397942	0.43825	0.546798	0.485644	0	0.0388959	0.129579	0	0.483444	0.484095	0.684783	0.326047	0.690399	0.0188889	0.119413	0.0742025	0.358173	0.493976	0.243759	0.310156	0	0.530917	0.0556258	0.575246	0.376027	0.000723589	0.62406	0.382388	0.35057	0.290665	0.451831	0.376269	0.466361	0	0.518388	0.375303	0.000757002	0
BRCA-019	Training	BRCA	0	0	0	0	0	0	0	0	0	0	0.00682594	0.00365965	0.00364431	0	0.00118624	0	0	0	0	0.0782123	0.0124153	0.00197239	0	0	0	0.00356506	0.0125	0.0125428	0.00936037	0	0.0231125	0	0.011925	0.00562588	0	0	0.00133156	0	0.00226415	0.00138122	0.00353857	0.0463215	0	0.00168067	0.00205128	0	0
BRCA-020	Training	BRCA	0.00159744	0.000614251	0	0	0	0	0.000353607	0	0	0	0.00363857	0	0.00465598	0	0.00163934	0	0	0	0	0.030837	0.0087146	0.0019802	0.000727273	0	0	0	0.00216294	0.00722892	0.00304321	0	0.000812348	0	0.00729927	0.00347913	0	0.00112486	0	0.000568182	0	0.00107817	0.00112867	0.0074565	0	0.000626959	0.00357356	0	0
BRCA-021	Training	BRCA	0.0358166	0.0296566	0.0215054	0.0498615	0.0302326	0.000868056	0.0121951	0.0222113	0.0255474	0.0175	0.0159216	0.0291022	0.0275527	0	0.0352772	0.0239044	0.0145867	0.0180426	0.0181504	0.0750988	0.00907821	0.0433763	0	0.00997783	0.00737619	0.0374593	0.0342897	0.0245555	0.0261646	0.00867888	0.031906	0.0063012	0.0480405	0.0222683	0.0100819	0.0364964	0.0139299	0.00878735	0.0144064	0.0171607	0.0218023	0.0559441	0	0.0174891	0.0174238	0.00114286	0.0541872
BRCA-023	Training	BRCA	0.00218341	0.00107991	0	0	0	0	0	0	0	0.00225734	0.00127065	0	0.005923	0	0.00123762	0	0	0	0	0.025	0.00582751	0.00330033	0	0	0	0	0	0.0137615	0.00429646	0	0.00431034	0	0.0294118	0.00968523	0	0	0	0	0	0	0	0.00248756	0	0.00100705	0	0	0
BRCA-024	Training	BRCA	0.00173913	0.00235479	0	0.00626959	0.00300978	0.000406174	0.0014556	0.00165017	0.00182149	0.00128535	0.00773694	0.00200535	0.00315292	0	0.00088968	0	0	0.00589623	0.013089	0.153846	0.023198	0	0	0	0	0	0.00952381	0.0133333	0.0194986	0	0.003386	0	0.0505992	0.0229885	0	0.00533049	0	0.00311333	0.00294985	0.0022309	0.00242277	0.0350711	0	0.00784827	0.00357654	0	0
BRCA-027	Training	BRCA	0.423158	0.0578778	0.00117096	0.374302	0.00267023	0	0.0885358	0.177177	0.12069	0.119221	0.0766833	0.00558659	0.0045045	0	0.277523	0.226135	0.269139	0.192351	0.175768	0.38806	0.205026	0.374728	0	0	0	0	0.254642	0.156688	0.240813	0	0.000898473	0	0.0209524	0.0015163	0.00326442	0.178571	0.00133333	0.0593286	0.1243	0.0131422	0.0459016	0.282511	0.249433	0.134036	0	0	0
BRCA-028	Training	BRCA	0.232673	0.216262	0.23183	0.206704	0.0955316	0.0519599	0	0.000734754	0.186186	0.133178	0.0939153	0.0576441	0.0715137	0.0169332	0.141618	0.0863874	0.12835	0.148607	0.137519	0.195	0.13964	0.272	0	0.0440415	0.0297143	0.13	0.119668	0.0919732	0.114383	0	0.199336	0.0110497	0.192308	0.0926457	0	0.184426	0.0774487	0.0692951	0.0338983	0.167724	0.0374332	0.133117	0	0.139452	0.0958019	0	0.291339
BRCA-029	Training	BRCA	0	0.000621504	0.000816327	0.00348432	0.000818331	0	0	0	0	0	0.00679348	0.00151976	0.00338753	0	0	0.000567859	0	0	0.000925069	0.0222222	0.00772532	0.00178891	0	0	0	0.00369686	0.00844854	0.00657277	0.00678426	0	0.0021097	0	0.00758725	0.00338983	0	0	0.00369588	0.000708215	0	0.000566572	0	0.00648649	0	0.00137457	0.00526712	0.000718391	0
BRCA-030	Training	BRCA	0.125915	0.104809	0.0883002	0.107143	0.033275	0.056299	0.0167838	0.0259799	0.104628	0.0576653	0.0418027	0.081646	0.0767908	0.0499419	0.0711462	0.0516232	0.0663755	0.0752212	0.0620476	0.109244	0.0137097	0.173167	0.0538394	0.0432099	0.0516055	0.133508	0.108425	0.0211132	0.0381944	0.0291139	0.108758	0.00817661	0.139378	0.0518764	0.0663027	0.113766	0.0594703	0.0365325	0.0375723	0.082131	0.0441899	0.0694311	0.136986	0.0843707	0.0603799	0	0
BRCA-031	Training	BRCA	0.437888	0.47048	0	0.559055	0.486667	0.151932	0.261682	0.535452	0.618454	0.503741	0.388817	0.37931	0.00044964	0	0.00111235	0.000864304	0.000669344	0.481647	0.461871	0.54386	0.0282486	0.166667	0	0	0	0	0.094196	0.0822669	0.212187	0	0	0	0.0187668	0.00234522	0.0035137	0.598746	0.580128	0.498371	0.52446	0.411717	0.0314704	0.664905	0.168441	0.543432	0.425832	0.0165864	0.816817
BRCA-032	Training	BRCA	0	0	0	0	0.0022805	0	0	0	0	0	0.0145228	0.00648148	0.0130841	0	0	0.000798085	0.00105152	0	0	0.0181818	0.00981461	0.00184843	0	0	0	0	0.0137237	0.00866337	0.00636364	0	0.0168539	0	0.0352941	0.0029985	0	0.00357143	0.00438596	0.00095511	0.000829187	0.00546448	0.00648882	0.00410959	0	0	0.00207684	0.00090009	0
BRCA-033	Training	BRCA	0.00478469	0	0	0.00649351	0	0.00390625	0	0	0.0113636	0.00250627	0.0105758	0.00674157	0.00797607	0	0.0123796	0.00243112	0	0.011745	0.00973236	0.028169	0.0168878	0.0340909	0	0	0	0.00569801	0.00785634	0.0111111	0.00995575	0	0.00134409	0	0.0347395	0.0120586	0	0.0174216	0.0080429	0.00499002	0.00459137	0.0114848	0.0015163	0.00289855	0	0.00412797	0.00652884	0.00429646	0.0503597
BRCA-034	Training	BRCA	0.179856	0.113208	0.139415	0.113636	0.0493601	0.0523897	0.0430464	0.0561224	0.0622711	0.0474777	0.0383436	0.0692695	0.092437	0.0588942	0.111111	0.124266	0.0926829	0.0763889	0.0683403	0.304348	0.0934307	0.215743	0.0535332	0.0624093	0.0459318	0.133333	0.0604113	0.0838207	0.0876494	0.0967742	0.0932203	0.0019305	0.094382	0.0724324	0.0751445	0.148776	0.0580205	0.043787	0.0381062	0.00106496	0.0867493	0.167732	0.114943	0.0359116	0.0188679	0.058642	0.325153
BRCA-036	Training	BRCA	0.0397196	0.0334988	0.0448916	0.0508475	0.0144928	0.00381316	0	0	0.0174672	0.00571429	0.0104167	0.020934	0.043956	0	0.0187394	0.0176471	0.0234375	0.0266241	0.0294118	0.0648148	0.037037	0.0440252	0	0.00432277	0	0.00923077	0.0440771	0.0307692	0.0244798	0.00236407	0.0316667	0	0.0878553	0.0203426	0	0.0375276	0.00888325	0.00512164	0.00535475	0.00307062	0.0332618	0.0411899	0.0233463	0.0151707	0.00585652	0.00295858	0.0419162
BRCA-037	Training	BRCA	0.135225	0.1418	0.202172	0.204167	0.160099	0.0930755	0.0615955	0.0881738	0.121519	0.0837438	0.0741214	0.137755	0.0850202	0	0.110949	0.0683417	0.107228	0.107326	0.0913811	0.251232	0.118189	0.359746	0.141947	0.134785	0.119497	0.301349	0.175414	0.0506073	0.0702741	0.24473	0.111458	0.10994	0.239474	0.0773842	0.126545	0.163616	0.0889662	0.0823995	0.0658392	0.114255	0.117445	0.104816	0.198324	0.104152	0.104038	0.000605694	0
BRCA-038	Training	BRCA	0.00229358	0.0205279	0.0114213	0.0133333	0.0106707	0.00263505	0	0.00196078	0.0299003	0.0128205	0.0088845	0.00668151	0.0139147	0.00726392	0.00694444	0.00513699	0.0053135	0.00859845	0.0112045	0.0229885	0.00483092	0.0193705	0	0.00175131	0.00420521	0.00243309	0.0101729	0.0147059	0.0135922	0.00878735	0.0117188	0.00120919	0.0321285	0.010467	0.00845411	0.0165441	0.00578991	0.0030303	0.00174216	0.00647773	0.0112444	0.0123648	0.00222222	0.00878049	0.00712106	0.00203666	0.0414201
BRCA-041	Training	BRCA	0	0	0	0	0	0	0	0	0	0	0.00238521	0	0.00262743	0	0	0.000456204	0	0.00110865	0	0.0622222	0.00758621	0	0	0	0	0.00140056	0.00206327	0.00810373	0.00766509	0	0	0	0.0167742	0.00997625	0	0	0.00129199	0	0.000475059	0.00292398	0	0.00982318	0	0.000597015	0.00245549	0	0
BRCA-042	Training	BRCA	0	0	0	0	0	0	0.00049334	0	0.00295858	0	0.0044843	0	0.00755668	0	0.00232019	0.000668449	0	0	0	0.0361991	0.00673725	0	0	0.000804505	0.000775795	0	0.0037843	0.00973236	0.00719424	0	0.00297915	0	0.0121951	0.0071582	0	0.00410397	0	0	0.000690608	0.00366569	0.000735835	0.0109756	0	0.00166528	0.00393314	0.000869565	0
BRCA-043	Training	BRCA	0	0	0	0	0.00193798	0	0	0	0	0	0.0034904	0.00304878	0.0129241	0	0	0	0	0	0	0.035503	0.0306122	0	0	0	0	0	0.0116086	0.002457	0.0063593	0	0.00890869	0	0.00842697	0.0161765	0	0.0028169	0.0060698	0.00153374	0.00138889	0.0013459	0.0013459	0.0106157	0	0	0.00894454	0	0
BRCA-044	Training	BRCA	0	0	0.00100301	0	0	0	0	0	0	0	0.0058873	0.00084246	0.000746826	0	0	0	0	0	0	0.0973451	0.0130785	0.00159744	0	0.000859107	0	0	0.0124113	0.047205	0.026362	0	0.00895141	0	0.0405028	0.0266344	0	0.00306748	0.00202703	0	0.00153846	0.00594796	0.00209644	0.0457516	0	0	0.00350263	0	0.00442478
BRCA-045	Training	BRCA	0	0	0	0	0	0	0	0	0.00352113	0.00230947	0	0.00295276	0.00370714	0	0	0	0	0	0.00136426	0.0521327	0.00716846	0.00268097	0	0	0	0	0.00421496	0.0106222	0.00418848	0	0.00394737	0	0.0195035	0.00874891	0	0.00163399	0.00179695	0	0.000915751	0.00284091	0	0.0110957	0	0.00100604	0	0	0
BRCA-046	Training	BRCA	0.00146199	0.000883783	0.00126582	0	0	0	0	0	0	0	0.00324149	0.00102041	0.00462749	0	0.000563698	0.000364033	0	0.000849257	0	0.015873	0.0105325	0.00210526	0	0	0	0.00127226	0.0273711	0.00772698	0.00401786	0	0.00464396	0	0.0241758	0.00423012	0	0.00320513	0.00199402	0	0.00070373	0.00118671	0.00305927	0.002849	0	0.000490436	0.00352113	0	0
BRCA-047	Training	BRCA	0.802338	0.000282965	0.275766	0.197403	0.768944	0	0	0.000446828	0.0120968	0.0437788	0.316802	0.528996	0.0893142	0	0	0	0.837782	0.674312	0.627747	0.365915	0.53125	0.777586	0	0	0	0.00355872	0.683353	0.522023	0.686338	0	0.0143139	0	0.000987167	0.68741	0	0.815534	0.00163867	0.531532	0.665641	0.193053	0.740525	0.153251	0	0.626772	0	0.630875	0.81875
BRCA-048	Training	BRCA	0.0770713	0.219589	0.0047619	0.239382	0.163964	0.0644719	0	0	0.106383	0.0736842	0.0898649	0.168345	0.163467	0	0.190377	0.126471	0.136483	0.14599	0.11379	0.25283	0.221545	0.400576	0.131751	0.134195	0.126008	0.333786	0.152323	0.0961165	0.129403	0.217228	0.0558848	0.0522273	0.199737	0.12905	0.344828	0.260317	0.198758	0.180266	0.171859	0.19457	0.150741	0.219877	0.181287	0.2	0.00126103	0.00614869	0.037037
BRCA-049	Training	BRCA	0.0691643	0.00147167	0.0333976	0.0391459	0.0181675	0.0142492	0	0	0.0153453	0.0114943	0.0198129	0.0341064	0.0404955	0.0115639	0.0210843	0.0169114	0.0249653	0.0203972	0.0243531	0.047619	0.0308399	0.0290621	0.00248344	0.00852985	0.00582807	0.0366848	0.0192786	0.0163701	0.0164981	0	0.0169492	0.000621891	0.0627503	0.0056684	0.000658762	0.0436433	0.0229791	0.0241657	0.0150309	0.0300958	0.0148315	0.047089	0.00109529	0.0200108	0.00251099	0.00100503	0
BRCA-050	Training	BRCA	0.131783	0.108883	0.101874	0.0534979	0.0756144	0.0342884	0	0.000475285	0.0698324	0.0456081	0.0358868	0.0688379	0.0637224	0.0284024	0.0493601	0.0417595	0.0275049	0.0342657	0.0323213	0.104072	0.061309	0.115632	0	0.00065189	0	0	0.0538336	0.0421377	0.0346703	0.0596591	0.0598039	0.00163934	0.134588	0.0537956	0.00508906	0.0648855	0.0386827	0.0342418	0.0333532	0.0783034	0.0335903	0.0730503	0.0482456	0.0562891	0.00484094	0.0209205	0.130252
BRCA-054	Training	BRCA	0.39688	0.161471	0.402062	0.324074	0.31556	0.211779	0.0942813	0.100598	0.150485	0.128599	0.24554	0.356322	0.179529	0	0.117874	0.185714	0	0.302985	0.292629	0.333333	0.164972	0.224894	0	0	0	0	0.344414	0.186154	0.261583	0	0.00382263	0.00428266	0.227612	0.20532	0.222923	0.388571	0.0923773	0.203918	0.179315	0.00641774	0.295652	0.386872	0.235043	0.323735	0	0.00116212	0
BRCA-055	Training	BRCA	0.00607287	0.0021322	0	0.00917431	0	0	0	0	0	0	0.00327154	0.00220994	0.000953289	0	0	0	0	0.00276498	0.00148148	0.0441176	0.0118624	0.00232558	0	0	0	0	0.00332963	0.00991501	0.0104275	0.00233645	0.00121212	0	0.0154867	0.00679117	0	0.00166389	0.000810373	0.000929368	0.00165563	0	0.00270514	0.0108865	0.004158	0	0.00122249	0.000995025	0
COREAD-005	Training	COREAD	0	0	0.00319489	0	0	0	0.00119904	0	0	0	0.00487805	0.00209059	0.00821114	0	0.00189934	0	0	0	0.000993049	0.0136986	0.00491803	0	0	0	0	0	0.00218023	0.00601805	0.00498221	0	0.00184672	0.000844595	0.0260586	0.00491803	0	0.00121803	0.000513084	0	0	0.00164654	0.00237389	0.00428725	0	0.00142653	0.00150263	0	0
COREAD-006	Training	COREAD	0.00188324	0.00252101	0.00184672	0	0	0.000434028	0	0	0.00221729	0	0.00116347	0.00148258	0.00231348	0	0.00083682	0.0010005	0	0.00131839	0.00201207	0.0456853	0.0042337	0	0	0	0	0	0.00545596	0.0132653	0.00967982	0	0.00440044	0	0.0286678	0.00509626	0	0.00140449	0.000978474	0	0.000546747	0.00225479	0	0.00911854	0	0.000736377	0.00201748	0.000606796	0
COREAD-008	Training	COREAD	0.104096	0.0675784	0.111111	0.16	0.086649	0.0693816	0	0	0.0709382	0.0252366	0.0673007	0.125352	0.101274	0.0176991	0.107004	0.0666667	0.0983021	0.0948905	0.0898551	0.189427	0.0932773	0.00144718	0	0	0	0.0484171	0.102435	0.0572012	0.053973	0.150815	0.0924453	0.0144509	0.103011	0.0578704	0.111993	0.157952	0.0178042	0.0631136	0.0382409	0.0720551	0.0811309	0.117711	0.183333	0.0456334	0.0498252	0	0.139442
COREAD-009	Training	COREAD	0.10181	0.0969031	0.055205	0.0979021	0.0370968	0.019788	0	0.000706215	0.0771704	0.0470852	0.0192802	0.0693431	0.0407332	0.0517891	0.0670886	0.0379538	0.0665434	0	0.00130039	0.0948905	0.0937931	0.00263158	0	0.00110742	0	0.0510753	0.0572738	0.0425868	0.058952	0.0592734	0.121495	0.0106509	0.0402844	0.0484904	0.0921717	0.0734463	0.0326296	0.00607903	0.00094697	0.0623354	0.053542	0.159129	0.164211	0.0413712	0.0451613	0.0311419	0
COREAD-010	Training	COREAD	0	0.00101729	0.00306279	0	0	0	0	0	0	0	0.0167665	0.0011325	0.0118026	0	0	0	0	0	0	0.0131579	0.0146471	0.00228833	0	0	0	0	0.0060024	0.00429185	0.00436205	0	0.00728597	0	0.0102249	0.00553506	0	0	0.0040282	0.0010846	0	0.000819672	0.0018622	0.00351494	0	0.0010661	0.00118064	0	0
COREAD-014	Training	COREAD	0.00634249	0.00210084	0.00330396	0	0.00188147	0	0	0	0.00280112	0.00156495	0.00755287	0.00366636	0.0180723	0.0013587	0.00190114	0.00126183	0	0	0.0021097	0.0366492	0.0091659	0.00831025	0	0	0	0	0.00841751	0.00604839	0.0057971	0	0.00209205	0	0.0395683	0.00538922	0.000883392	0.00769231	0.00108873	0	0	0.00441919	0	0.0133745	0	0.00404531	0.00376506	0	0
COREAD-015	Training	COREAD	0.0923695	0.0770465	0.00515464	0.0551724	0.0631001	0.0371287	0.0127962	0.0314103	0.0748503	0.0287081	0.0481675	0.0661402	0.0907298	0	0.0812437	0.0589489	0.0690399	0.0611765	0.0454545	0.100529	0.0779626	0.00156495	0.00103734	0	0	0.00544465	0.0409556	0.0451011	0.0729654	0	0.0432432	0.00081103	0.146712	0.0618632	0.100105	0.0690184	0.0564885	0.0447761	0.0278638	0.0864553	0.0799408	0.0704225	0	0.0557157	0.0510678	0.000949668	0
COREAD-016	Training	COREAD	0.00371747	0.00364166	0.00453309	0	0.00539568	0.00158144	0	0	0.00231481	0.0015456	0.000884173	0.000750188	0.00286738	0	0.0015674	0.00148258	0.00342857	0.000636132	0	0.0344828	0.0094518	0	0	0	0	0	0.00324675	0.00714286	0.00768049	0.00247525	0.00130039	0.00647249	0.00615385	0.00202977	0.00175747	0.00484262	0.00119976	0.001514	0.000692521	0	0.00131926	0.0075	0.00875657	0.00580913	0.00186047	0	0
COREAD-018	Training	COREAD	0.447581	0.261856	0.366791	0.312883	0.270308	0.249087	0	0.00218818	0.451411	0.330166	0.222603	0.0879121	0.19899	0.244713	0.334515	0.271955	0.223901	0.356894	0.343791	0.439153	0.342857	0	0	0.040796	0.0441609	0.284936	0.152123	0.212978	0.283439	0.455371	0.00331126	0.10223	0.45234	0.0519006	0.346959	0.407986	0.103099	0.0930034	0	0.112789	0.321848	0.348703	0.450875	0.345377	0.228723	0	0
COREAD-019	Training	COREAD	0.00222222	0.000839631	0.0010352	0	0	0.00119976	0	0	0.002849	0	0.0061082	0.00429923	0.00571837	0	0.002331	0.00067659	0	0.000728332	0	0.0151515	0.0104287	0	0	0	0	0	0.0017138	0.0111732	0.00505902	0.00361011	0	0.00236967	0.0292276	0.00315657	0.0020202	0.00261097	0.000637349	0.000835422	0.00264901	0.0062069	0.00264725	0.00850547	0.00609756	0	0.000825764	0	0
COREAD-020	Training	COREAD	0.141153	0.0383838	0.0443102	0.010101	0.0883669	0.00320307	0	0	0.10452	0.0882353	0.0565657	0.0724638	0.043318	0	0.0763274	0.0627391	0	0.00341006	0.0398936	0.205426	0.137324	0.00173611	0	0	0	0	0.0507968	0.0181347	0.019774	0	0	0	0.120275	0.0166389	0	0.120766	0.0904696	0.0336364	0.0149385	0.0319392	0.00364431	0.113161	0	0.00392927	0.00193611	0	0
COREAD-021	Training	COREAD	0.18913	0.181208	0.207077	0.179856	0.103933	0.108609	0	0.000633312	0.230284	0.182741	0.168675	0.149895	0.183453	0.173988	0.174888	0.133278	0.0363306	0.183723	0.159533	0.149254	0.189655	0.140684	0	0.0185934	0.0166528	0.0819328	0.00810537	0.0657492	0.146971	0.00670017	0.00745342	0.126743	0.34647	0.0399348	0.227711	0.214171	0.0955414	0.0891283	0.0715613	0.18003	0.194425	0.21408	0.325282	0.124022	0.154463	0	0
COREAD-022	Training	COREAD	0.078125	0.0460048	0.07343	0.0742188	0.0583116	0.017455	0.00719424	0.0115774	0.0915179	0.0409605	0.0241411	0	0.0529915	0.0200334	0.00540541	0.032419	0.0321429	0.0728661	0.0830601	0.0666667	0.0482759	0	0	0	0	0.0021645	0.00229358	0.0391677	0.0696893	0.0906593	0.00221484	0.0507812	0.175379	0.00795545	0.0574713	0.0845588	0.0179164	0.0211899	0.0100231	0.0527506	0.0481928	0.0888355	0.136701	0.079536	0.00097371	0	0
COREAD-023	Training	COREAD	0	0.00084246	0	0	0	0	0	0	0	0	0.0008285	0.000979432	0.0104	0	0.00119617	0	0	0	0.00120192	0.012766	0.00229358	0.00226244	0	0	0	0	0.00280636	0.00742574	0.00546946	0	0	0	0.0125673	0.00299625	0	0.00272851	0	0	0	0.000747943	0.000876424	0.00824499	0.00221729	0.0021575	0	0	0
COREAD-024	Training	COREAD	0.0519031	0.111957	0.0828729	0.0818505	0.0595638	0.018148	0	0	0.0637755	0.0445151	0.0606299	0.0914062	0.0608434	0.0495437	0.0847737	0.0488506	0.0337178	0	0.0333016	0.134199	0.0495726	0	0	0	0	0.00982318	0.0071885	0.0150943	0.0308008	0.10137	0.00435161	0.00184672	0.11396	0.0461013	0.0817052	0.0992736	0.0715381	0.0281414	0.0395642	0.0185081	0.0608407	0.106452	0.0791667	0.0707269	0.0353846	0.000690131	0
COREAD-025	Training	COREAD	0	0.00892857	0.0013947	0	0.00125786	0.00279525	0.00117647	0.00261609	0.00680272	0.00207039	0.00517063	0.003386	0.0127389	0.00248756	0.00664894	0.00725222	0.00322234	0.00464253	0.0116429	0.0467836	0.0128205	0.0196629	0.00396825	0.0085796	0.00455789	0.0117302	0.00847458	0.0101597	0.00727651	0.0150376	0.00592593	0.00449102	0.0215827	0.00269058	0.00563063	0.00382409	0.000817661	0.00307062	0.00093633	0.0070609	0.00681431	0.0197368	0.0182556	0.00405268	0.00282486	0	0
COREAD-027	Training	COREAD	0.00186567	0.00444444	0.00373134	0.00352113	0.00357782	0.00166574	0	0	0	0.00301659	0.0102916	0.00930954	0.0242047	0.00348675	0.00332226	0.00528053	0.00452489	0.00482759	0.00740741	0.0338164	0.0126706	0	0	0	0	0.00243309	0.00345423	0.0182371	0.0115207	0.00607903	0.0044484	0.000921659	0.0420875	0.0172987	0	0.00951087	0.00334821	0.00278746	0.00301205	0.00903226	0.00330688	0.0137931	0.00167785	0.00163532	0.00158228	0	0
COREAD-030	Training	COREAD	0.129794	0.155435	0.0667794	0.173745	0.150696	0.00244998	0.000573888	0.000661157	0.187956	0.0814607	0.0888395	0.169595	0.173633	0.0010395	0.156451	0.0951737	0.0606061	0.0240902	0.0675991	0.253012	0.168524	0.00934579	0	0.000430478	0	0.0759162	0.0368601	0.067234	0.0894942	0.034296	0.000692521	0.00718629	0.320528	0.130703	0.188155	0.154185	0.130906	0.00511945	0.000990589	0.167893	0.0502742	0.16721	0.000956938	0.110478	0.134219	0.00050025	0
COREAD-031	Training	COREAD	0	0.00165289	0	0	0	0	0	0	0	0.00571429	0.0280374	0.00601504	0.00939597	0	0.00589391	0.00118624	0	0	0.00179856	0.0564516	0.0474453	0.00554017	0	0	0	0	0.0487106	0.0143627	0.00674764	0.0021322	0.00738916	0	0.0219178	0.00769231	0.00325203	0	0.0111386	0.0037594	0.00140056	0.00460829	0.0026455	0.0167015	0	0.00135318	0.00179211	0.00432277	0.00595238
COREAD-033	Training	COREAD	0.00352113	0.00249875	0	0	0.000739098	0.000755572	0	0	0.00228311	0	0.00921376	0.00379747	0.00416017	0.00156413	0.00225394	0.00139082	0.001386	0.000555556	0	0.0458716	0.0251157	0.00176991	0	0	0	0.00490998	0.0169492	0.0141196	0.00801374	0	0.0104962	0	0.0254237	0.0145914	0.00261952	0.004158	0.00405588	0.00057241	0.0027088	0.000449236	0.00243902	0.0187696	0	0.000603865	0.0062422	0.000622665	0.00595238
COREAD-036	Training	COREAD	0.00277778	0.000997009	0.00342075	0.00515464	0	0.00168161	0	0	0.00655738	0.00402414	0.00180343	0.00097371	0.0111465	0.0024	0.00487211	0.00333333	0.00102987	0.00512821	0.00512821	0.0408163	0.00599401	0.00286533	0	0	0	0	0.00292683	0.00232829	0.00744417	0	0.00395778	0.00120337	0.034188	0.00453172	0.00348837	0.00155039	0.00194805	0	0	0.00363901	0.00145666	0.00416089	0.00186567	0.0017316	0	0	0
COREAD-038	Training	COREAD	0.00505051	0.00516987	0.00693569	0.00475059	0.001868	0.00158793	0	0	0.00168919	0	0.0130112	0.00383352	0.0097586	0.00434573	0.00492958	0.000910332	0.00729927	0.000518672	0.00408497	0.0582822	0.0112957	0.0039267	0	0	0	0.00146628	0.0100771	0.0107616	0.0110429	0.0121827	0.000679348	0.00363636	0.0349127	0.00914495	0.00473934	0.0076555	0.00269334	0.00373732	0.00212857	0.00520587	0.00505747	0.0214559	0.00228311	0.000558971	0.00449186	0.000558659	0.00246914
COREAD-039	Training	COREAD	0.00796813	0.0150788	0.0148011	0.0218182	0.00630063	0.00590129	0.00403045	0.0041744	0.00268817	0	0.0166667	0.028103	0.0141388	0.00729927	0.0149068	0.00774103	0.00746965	0.00282885	0.00325733	0.0859375	0.0206835	0.00359066	0	0	0	0.00368324	0.00564972	0.0177778	0.0205859	0.0167959	0.00569801	0	0.0588235	0.00896593	0.0130095	0.0208955	0.00556793	0.000667111	0	0.00400802	0.0151515	0.0391121	0.00652529	0.0144346	0.0155229	0	0
COREAD-043	Training	COREAD	0	0	0.00246914	0	0	0	0	0	0	0	0.00531915	0.00632244	0.0105949	0.000882613	0	0.000772201	0	0	0.00402685	0.0338983	0.00668896	0.0123153	0.00123916	0	0.000846024	0	0	0.0155039	0.0111628	0	0.00285307	0	0.0298805	0.00289645	0	0.00732064	0	0.00245902	0.00155159	0	0.00292826	0.0209205	0	0.000899281	0	0	0
COREAD-045	Training	COREAD	0	0.00093633	0	0.00403226	0	0	0	0	0	0	0.00650618	0	0.00465116	0	0	0.000526316	0	0	0	0.0564972	0.00761421	0.00240964	0	0	0	0	0.00241158	0.0104862	0.0104969	0	0.00352734	0	0.0288925	0.0107933	0	0.00742312	0	0	0	0	0.00162955	0.0113101	0	0.000701262	0.000796813	0	0
COREAD-046	Training	COREAD	0.0570236	0.157103	0.137372	0.107407	0.0993789	0	0	0	0.146288	0.00288184	0.0621469	0.110169	0.066092	0.0327103	0.133394	0.0813559	0.0738844	0.0563711	0.00382044	0.225092	0.00759878	0	0	0	0	0.00535714	0.00794798	0.0674044	0.0827286	0.156146	0.00298507	0	0.011396	0.0432099	0.117783	0.0193548	0.00175593	0.000505306	0.000487805	0.0587571	0.0498688	0.189949	0.00754717	0.0890208	0.0633284	0.000584795	0
COREAD-047	Training	COREAD	0	0.0107759	0.00192678	0.012945	0.00262467	0	0	0.000428082	0	0.00132802	0.00968188	0.00148368	0.00973654	0.000558971	0.00576923	0.00215169	0	0	0.0039604	0.0305344	0.0294659	0	0	0.000637755	0.000592066	0	0.0403349	0.00628931	0.00750853	0.00123916	0.035818	0	0.0198582	0.010459	0.010453	0.00698487	0.00840336	0	0.000626174	0.00167598	0.0081728	0.057	0.0120664	0.00650289	0.00586081	0.00153374	0
COREAD-048	Training	COREAD	0.0580913	0.0985836	0.037037	0.119497	0.0675926	0	0.000722804	0.0021322	0.0369565	0.00838926	0.0869565	0.160123	0.00743707	0.063249	0.2	0.0927292	0	0.00497203	0.0292453	0.301075	0.076	0.0405244	0	0.000643087	0	0.00313972	0.0412726	0.0432383	0.121269	0.119755	0.0288462	0.030175	0.0200308	0.0550612	0.0940106	0.143556	0.0944099	0.0483755	0.0481605	0.0460455	0.0317628	0.12963	0	0.0683564	0.0747012	0.00310078	0
COREAD-049	Training	COREAD	0	0	0	0	0	0	0	0	0.0037594	0	0.00907716	0	0.00728155	0	0.00148148	0	0	0	0	0.0466667	0.0149925	0	0	0	0	0.00314465	0.0157895	0.0115512	0.0136307	0	0.00959693	0	0.0491329	0.0076555	0	0.00193798	0.00375469	0.00112867	0	0.00101112	0.00474834	0.00814332	0	0	0.00461538	0.00149031	0
COREAD-050	Training	COREAD	0.0744417	0.0755149	0.102564	0.129187	0.0432852	0.042623	0.0162553	0.0228571	0.0935484	0.0588235	0.0251572	0.0547645	0.0451613	0.0313029	0.0913405	0.0573991	0.0217918	0.0379061	0.0298295	0.218254	0.0902613	0.120507	0	0	0	0.00218818	0.0152672	0.037037	0.0458911	0.0729002	0.0014881	0.0522876	0.15608	0.0222222	0.080207	0.114198	0.0596659	0.0522936	0.0402098	0.033241	0.0343418	0.055336	0.124752	0.0650888	0.0917127	0	0
COREAD-051	Training	COREAD	0.0577617	0.103832	0.0370019	0.106145	0.0884649	0.055501	0	0	0.00457666	0.00172117	0.0757002	0.0692607	0.0803511	0.0574413	0.116689	0.0717464	0.0555556	0.0333797	0.0620884	0.224335	0.123063	0.00123153	0.0898642	0.0681319	0.0584071	0.0972716	0.105995	0.0475676	0.0634006	0.125546	0.00782998	0.0230303	0.0903522	0.0569152	0.0454545	0.0941915	0.0929593	0.057377	0.0491694	0.078341	0.00164294	0.115906	0.137051	0.0703013	0.0509653	0.00073046	0
COREAD-054	Training	COREAD	0.541667	0.0829732	0.454198	0.346405	0.485149	0.0919269	0.445971	0.513847	0.5625	0.487476	0.322169	0.487281	0.0612128	0.455593	0.467712	0.409344	0.483161	0.495568	0.440047	0.155405	0.489879	0.447788	0	0	0	0.00677201	0.00792864	0.191045	0.334536	0.227953	0.24223	0.310638	0.611688	0.10903	0.493913	0.602446	0.288153	0.332924	0.379725	0.470366	0.423375	0.42885	0.513966	0.462185	0.42444	0.0195122	0.121212
COREAD-055	Training	COREAD	0.0969388	0.102784	0.0712378	0.0960699	0.0671642	0.000348797	0	0.00113293	0.0364583	0.0309633	0.026452	0.0948509	0.0787746	0.0700508	0.104342	0.0686752	0.0519673	0.0336758	0.0402194	0.193676	0.0692925	0.00309119	0	0.0051619	0.00704556	0.0654843	0.00795756	0.0239472	0.042516	0.0887805	0.00689127	0.0456349	0.0864714	0.00775547	0.0613208	0.150786	0.0224803	0.0254707	0.024594	0.0465663	0.0528674	0.138122	0.00128535	0.0495315	0.05209	0.000539665	0
COREAD-056	Training	COREAD	0.0977778	0.114537	0.121212	0.0909091	0.0524434	0.0526671	0	0.000616903	0.11898	0.0588235	0.0532609	0.0965732	0.10796	0.0516474	0.0754017	0.0310403	0.0158192	0.0790698	0.0788732	0.177419	0.0593939	0.00192678	0	0.000976562	0	0.0022779	0.00670498	0.0472973	0.0706244	0.0921305	0.026087	0.0733173	0.0576923	0.00458365	0.0915663	0.112281	0.0691964	0.0404784	0.0393765	0.0443262	0.0373444	0.086771	0.0602606	0.0646095	0.0486726	0.0394231	0.166667
COREAD-057	Training	COREAD	0.339789	0.307742	0.323187	0.336788	0.323583	0.276086	0.0268817	0.0729512	0.372137	0.292096	0.230458	0.427616	0.232373	0.357449	0.354778	0.287906	0.403767	0.0684736	0.178771	0.527607	0.371795	0.425022	0	0	0	0	0.0716487	0.175028	0.202878	0.451876	0.00192926	0.167418	0.501064	0.247216	0.372849	0.554731	0.210424	0.1481	0.120681	0.276042	0.21166	0.363057	0.46589	0.323261	0.280597	0.00262055	0
COREAD-059	Training	COREAD	0.0382775	0.0283203	0.0303819	0.0434783	0.0112016	0.00776256	0.00340716	0.00586166	0.0335366	0.015625	0.0274455	0.0603654	0.0166858	0.00724638	0.0312236	0.0169133	0.0279232	0.0131666	0.000972763	0.0787879	0.0543971	0.0018797	0	0.000589275	0.000535906	0	0.0181369	0.0119048	0.0118812	0.0282486	0.00685714	0.00569569	0.0326705	0.0131204	0.0223414	0.0429553	0.0043573	0.00067981	0	0.00175131	0.00996483	0.0552291	0.0078125	0.0211524	0.0173124	0.00253325	0
COREAD-060	Training	COREAD	0.146993	0.277347	0.114883	0.246988	0.347015	0.0831703	0	0.00319489	0.25	0.255396	0.202575	0.230035	0.0381328	0.145937	0.660761	0.523382	0.320329	0.0410217	0.110345	0.406699	0.142555	0.0456491	0	0.0221457	0.0378995	0.0913978	0.349472	0.0435967	0.11359	0.0817884	0.003367	0.0528634	0.191877	0.183089	0.108766	0.417931	0.00814664	0	0.000402414	0.0619703	0.2299	0.32093	0.163314	0.116781	0.232673	0.000445831	0
COREAD-061	Training	COREAD	0.0784314	0.553886	0.0502846	0.5375	0.594381	0.196668	0	0	0.217742	0.0976096	0.438312	0.479702	0.39121	0.0771739	0.432997	0.377122	0.542139	0.020339	0.274235	0.522648	0.373541	0.0780312	0	0	0	0	0.420377	0.168421	0.263464	0.159191	0.00262123	0.0108578	0.264569	0.261054	0.45347	0.585162	0.273861	0	0	0.00158103	0.296274	0.499531	0.616096	0.252564	0.410891	0	0.00609756
COREAD-063	Training	COREAD	0.00486618	0.0210158	0.00807382	0	0.00330396	0	0.0042061	0.0030581	0.00243902	0	0.0117967	0.0132075	0.00897959	0.00862745	0.00251572	0.00366569	0.00832466	0.000820345	0.00527009	0.145946	0.0200222	0.0129032	0.00111857	0.00419463	0.0054902	0.0144928	0.00581959	0.030086	0.028632	0.011925	0.00881057	0	0.0344828	0.0247678	0.0108342	0.00150376	0.00868307	0.00088574	0.00365764	0.0113895	0.00433213	0.0201613	0.0192719	0.00365965	0.00725389	0.0049456	0.0280899
COREAD-064	Training	COREAD	0.00380228	0	0.000781861	0.00374532	0	0	0	0	0	0	0.0084686	0.00158479	0.00432366	0	0	0	0	0.00130293	0	0.024	0.00592718	0.00187617	0	0	0	0	0.0106007	0.00268577	0.00133601	0.0013587	0.0061792	0	0.0117994	0.00378378	0	0.00286123	0.00598802	0	0.000591716	0.00221607	0.00238379	0.00450958	0	0	0.00292612	0	0
COREAD-065	Training	COREAD	0	0	0	0	0.00081103	0.000438596	0	0	0	0	0.00178359	0.000611621	0.00638421	0	0.000731529	0	0	0	0	0.0365449	0.00223048	0.00633914	0	0	0	0	0.00254777	0.0102302	0.00632911	0	0.00259965	0	0.0201422	0.00442696	0	0.004004	0.000424088	0.000545852	0	0.000522466	0.000490436	0.00551615	0	0.00190355	0.00127389	0	0
COREAD-067	Training	COREAD	0	0	0	0	0	0	0	0	0.00238663	0	0.00412882	0.000804505	0.0081663	0	0.00217865	0	0	0.000800641	0.0035545	0.0727969	0.0111902	0.00223714	0	0	0	0	0.00372856	0.0105042	0.00844206	0.00146199	0.00246609	0	0.0343214	0.00986842	0	0.00147275	0.00182482	0	0	0.000673401	0.000658762	0.00575374	0	0.00169205	0.00149925	0	0
COREAD-068	Training	COREAD	0	0	0.0015949	0	0	0	0	0	0	0	0.00821918	0	0.0055371	0	0	0.0010395	0	0	0.00161551	0.0484848	0.0173502	0.00699301	0	0	0	0	0.00614251	0.01	0.00935673	0	0.00202429	0.00181159	0.0267261	0.00409836	0	0	0.00194175	0	0.00209864	0.00117096	0.000993049	0.00904159	0	0.00251572	0.00152207	0.0015083	0.00574713
COREAD-069	Training	COREAD	0.00248756	0.00356506	0.00659134	0.0216216	0.00952381	0.00235849	0	0	0.010989	0.0021645	0.00180505	0	0.00436681	0.00378215	0.00313808	0.001875	0	0.00230061	0.00233918	0.00930233	0.0101215	0	0	0	0	0	0.00245902	0.0117878	0.00900225	0	0.00359712	0.00457143	0.0367776	0.00259572	0.00322581	0.00655738	0.00173913	0	0.00138313	0	0.00592885	0.0133511	0.0111524	0.00736648	0.00469043	0	0
COREAD-072	Training	COREAD	0.0935024	0.0749263	0.0997024	0.106061	0.0892164	0.0509728	0	0	0.103314	0.0670241	0.0555201	0.0917005	0.0792187	0.0500266	0.0894065	0.0558498	0.00220103	0.0490479	0.067053	0.128289	0.0634675	0.0636943	0	0.000516796	0	0	0.0413559	0.0405616	0.055991	0.0485036	0.0703314	0	0.134901	0.0570813	0.0928814	0.122105	0.0205415	0	0.00258532	0.0381944	0.0652504	0.166813	0.159708	0.0554933	0.0497708	0.000588582	0
COREAD-073	Training	COREAD	0	0	0.00117096	0	0	0	0	0	0	0	0	0.00114811	0.00359712	0	0	0	0	0.000824402	0	0.0657895	0.001221	0	0	0	0	0	0.00449438	0.0058309	0.00428725	0	0.0013369	0	0.0223214	0.00665557	0	0.00334448	0.000793651	0	0	0	0	0.034375	0	0	0	0	0
COREAD-074	Training	COREAD	0	0.00194175	0.00185185	0	0.00188679	0.00116144	0	0	0	0	0.00371747	0	0.00158983	0.00167224	0	0	0	0	0.00225734	0.0619469	0.0093985	0	0	0	0	0	0.00328407	0.0110803	0.00612245	0.00277778	0.0060241	0.00560224	0.0477612	0.0123267	0	0	0	0	0.00815661	0.00494234	0.00134771	0.0142518	0.00653595	0.00158479	0.00218341	0	0
COREAD-075	Training	COREAD	0.796209	0.000687285	0.0310559	0.559783	0.829016	0.62731	0.555556	0.675	0.802281	0.707071	0.73625	0.846642	0.362185	0	0.0105501	0.00809717	0	0.470709	0.558029	0.759494	0.696185	0.822635	0	0	0	0	0.752564	0.646643	0.762146	0	0.616307	0	0.866317	0.727905	0.218069	0.84543	0.742089	0.682119	0.726351	0.794656	0.252685	0.777049	0	0.661812	0.340678	0.365025	0.00793651
COREAD-077	Training	COREAD	0	0	0.00139082	0	0	0.000986193	0	0	0	0	0.00453858	0.00157729	0.00250313	0	0	0	0	0.0011976	0	0.0410959	0.00768049	0	0	0	0	0	0.0027137	0.00607287	0.00294551	0	0	0	0.0204678	0	0	0	0	0	0	0	0	0.00496278	0	0	0	0	0
COREAD-001	Training	COREAD	0	0.00129366	0.00101729	0.0178571	0	0	0	0	0	0	0.00511771	0	0.0115226	0	0	0.000685871	0	0	0.00126263	0.00584795	0.00673401	0	0	0	0	0	0.011213	0.00397878	0.00352734	0	0.0159574	0	0.0231317	0.00714286	0	0.00153139	0.00136799	0	0	0.000714286	0	0.0257143	0	0	0.00104603	0.000858369	0
COREAD-002	Training	COREAD	0	0.00282486	0	0	0.00230681	0.00142045	0	0	0.00303951	0	0.00126422	0.00335289	0.00483384	0.00187617	0.00319489	0.00054407	0	0.0011976	0.00170503	0.0184332	0.00458015	0	0	0	0	0	0.00211119	0.000930233	0.00330907	0.00138313	0	0	0.00272109	0.00145349	0.00168776	0.00257732	0.00297471	0.00302343	0.0011236	0.0026469	0.00122549	0.00460829	0	0	0.000883392	0	0
COREAD-003	Training	COREAD	0	0	0	0	0	0	0	0	0.00531915	0	0.00627615	0.00389105	0	0	0.00253807	0	0	0	0.00518135	0.03125	0.00945626	0	0	0	0	0	0.0126582	0.0180723	0.0220264	0	0.0178571	0	0.0490196	0.0266904	0	0	0.00451807	0	0	0	0	0.0182768	0	0.00192308	0	0	0
COREAD-004	Training	COREAD	0	0	0	0	0.00111982	0	0	0	0	0	0.00379507	0.00470367	0.00547945	0	0.00130378	0.000769231	0	0	0.00142653	0.05	0.00698487	0	0	0	0	0	0.00788177	0.0189155	0.0078329	0	0.00125	0	0.0318021	0.005743	0	0.00447761	0.00069979	0.000929368	0.000799361	0.00078064	0.00221076	0.00764331	0	0	0.00101937	0	0
COREAD-012	Training	COREAD	0.0130435	0.0180723	0.0176678	0.00613497	0.0097561	0.00841852	0	0	0.0255319	0.021978	0.011022	0.0253863	0.0126263	0.0121156	0.0263158	0.00878735	0.0164609	0.00854037	0.00910125	0.159236	0.0332262	0	0	0	0	0	0.00865052	0.0152478	0.0181644	0.0150659	0.00683371	0.011254	0.0953608	0.0100775	0.0151025	0.0319549	0.0134003	0.00387597	0.00462428	0.0186992	0.0115108	0.0314371	0.0354938	0.00759734	0.011583	0	0.00793651
COREAD-078	Training	COREAD	0	0.00143369	0	0	0	0	0.000424088	0	0	0	0.00437637	0.000768049	0.00329164	0	0	0	0	0	0	0.0442478	0.00353357	0	0	0	0	0	0.00613968	0.0091001	0.00417246	0	0.00391007	0	0.0219092	0.00696056	0	0.00127714	0.00105988	0	0	0.000608273	0.000588582	0.00203459	0	0.000682594	0.00230061	0	0
COREAD-079	Training	COREAD	0.0167598	0.03125	0.0288462	0.00877193	0.0195652	0.00970874	0	0	0.0430622	0.0299625	0.014218	0.0212766	0.0138504	0.0157171	0.0229885	0.0176768	0.0136519	0.00613497	0.0307692	0.0503597	0.0517799	0	0	0	0	0.0049505	0.0026738	0.0103093	0.0219178	0.023622	0	0.0309278	0.0331492	0.052381	0.0161725	0.0300429	0.0132576	0.0123711	0.00214133	0.0165746	0.0367454	0.0184615	0.0478469	0.00931677	0.0191693	0.00252525	0
COREAD-082	Training	COREAD	0	0	0.0021322	0	0	0.000609756	0	0	0	0.00309119	0.00282752	0.008867	0.0110906	0	0	0.000693481	0	0	0.00207684	0.0379147	0.00542888	0	0	0	0	0	0.00827206	0.00342857	0.000838926	0.00159236	0.00189215	0	0.0157729	0.00855826	0	0	0.00458716	0.000794913	0.000646412	0	0.00143678	0.0129564	0	0.00336417	0.0019861	0.000983284	0.00384615
COREAD-084	Training	COREAD	0.00181488	0.00115607	0.00374065	0.00413223	0.00106838	0	0	0	0	0.00149477	0.0107991	0.00394867	0.0105364	0.000784929	0.00278552	0	0.00218341	0.00170358	0	0.0295359	0.0402439	0	0	0.00209644	0	0	0.0206084	0.0128755	0.00876339	0.00160514	0.00724638	0.00108342	0.0313725	0.01346	0	0.00407056	0.00570962	0.00158856	0.000802568	0	0.00162999	0.0142687	0.00203252	0	0.00312826	0.002002	0
COREAD-085	Training	COREAD	0.134122	0.280293	0.148799	0.157205	0.229491	0.0344116	0	0.0010101	0.165605	0.126183	0.131267	0.197462	0.00302572	0.0879025	0.198267	0.132935	0.119617	0.0102128	0.0703325	0.0319149	0.0742009	0.00171527	0	0.00168776	0.0023166	0.0168919	0.0025974	0.0531287	0.0841121	0.223898	0.183297	0.000662691	0.277624	0.120051	0.202128	0.170588	0.111111	0.106136	0.0787879	0.136	0.153527	0.17013	0	0.200172	0.243883	0	0.177177
COREAD-086	Training	COREAD	0	0	0	0	0	0	0	0	0	0	0.00120919	0	0.00925926	0	0	0	0	0	0	0.049505	0.00704225	0.00195695	0	0.00118064	0	0	0.002997	0.00592593	0.00732218	0	0.00221976	0	0.0222635	0.0102215	0	0.00155039	0.00325203	0	0	0.000938967	0.00280899	0.00629921	0	0	0.003367	0	0
COREAD-088	Training	COREAD	0.001287	0.000580383	0.00236407	0	0.00510638	0.000430108	0	0.000420345	0.0019685	0	0.00315457	0.00152439	0.0066313	0	0.000768049	0.00186916	0	0	0.00162338	0.0616114	0.00378501	0	0	0	0	0.00275482	0.00412655	0.00461681	0.00654879	0.00900901	0.00162866	0.000621504	0.0141207	0.00231803	0.000742942	0.00227531	0.00186047	0	0	0.00436681	0.00102459	0.0195072	0	0.00121359	0.00137931	0	0
COREAD-089	Training	COREAD	0	0.00557103	0.00499376	0.00403226	0.00743494	0.000786782	0	0	0.00319489	0.00203666	0.0075	0	0.00598086	0.000962464	0.00608828	0.00205761	0	0.00103093	0.00612557	0.0338164	0.001287	0.00641026	0	0	0	0	0.00103627	0.00163132	0.011655	0.00533808	0.00560224	0.00236407	0.0111317	0.00831025	0.00393701	0.0034904	0.00419815	0.00273973	0.00255537	0	0.00203252	0.0130435	0	0.00107527	0.00116009	0	0
COREAD-090	Training	COREAD	0	0	0	0	0	0	0	0	0	0.00172117	0.00300903	0.00185529	0.00892061	0	0.00126103	0	0	0	0.00121212	0.0461538	0.0154015	0	0	0	0	0	0.013369	0.0166453	0.00860421	0	0.00506971	0	0.0201681	0.00712758	0	0	0.00405954	0	0	0.00137931	0.00152905	0.0222497	0	0	0.00744879	0	0.00332226
COREAD-091	Training	COREAD	0.0149254	0.0166163	0.0129151	0.017341	0.0192644	0.0123928	0	0	0.0322581	0.013587	0.0162338	0.0109034	0.0268817	0.00706215	0.0151803	0.00678733	0.00322581	0	0.00702988	0.00813008	0.0096	0.00374532	0	0	0	0	0.00832178	0.00433839	0.00913242	0.00688073	0.00617284	0	0.0911681	0.00713436	0.01	0.0115207	0.00615006	0.0113636	0.0074813	0.00753769	0.00848485	0.0247148	0.00289017	0.00911458	0.012069	0.00142857	0.0215827
COREAD-092	Training	COREAD	0.202361	0.200674	0.201201	0.204444	0.200444	0.150899	0	0	0.280423	0.183019	0.185806	0.22806	0.238366	0.1372	0.273504	0.191936	0.144182	0.253984	0.207182	0.219697	0.223537	0	0	0	0	0	0.112177	0.094532	0.118081	0.249726	0.010167	0.124823	0.303823	0.157609	0.223272	0.258599	0.0840164	0.132334	0.122581	0.20812	0.232998	0.199458	0.282949	0.16283	0.162141	0.00195791	0
COREAD-094	Training	COREAD	0.00181818	0	0.00102987	0	0.00101317	0	0.000472813	0	0.00210526	0	0.00375657	0.000859845	0.00358423	0	0.00106838	0	0.00190295	0	0	0.017316	0.00187617	0.00241546	0	0	0	0	0.00423012	0.0126292	0.00405844	0.0013089	0	0	0.0222985	0.0101266	0	0.00520156	0.00173913	0	0	0	0.00133779	0.00712106	0	0	0.00163399	0	0.00411523
COREAD-096	Training	COREAD	0.152542	0.122555	0.104137	0.0995261	0.068254	0.0625663	0	0	0.13278	0.0968586	0.0666667	0.142091	0.127536	0.0653951	0.12963	0.0800562	0.12	0.0352369	0.0329218	0.196721	0.0791139	0	0	0	0	0.00531915	0.00596659	0.043573	0.103787	0.0790698	0.0031348	0	0.312883	0.0573248	0.112605	0.20935	0.057971	0.000958773	0.000985222	0.095941	0.0988506	0.146893	0.230599	0.0895722	0.106858	0.00117647	0
COREAD-098	Training	COREAD	0.0110585	0.0203959	0.00618716	0.0384615	0.0181465	0.00341297	0	0.000335008	0.00167785	0	0.0189496	0.0228883	0.0237581	0.00914341	0.018559	0.0122468	0.0180772	0.00431034	0.000919963	0.0318471	0.0408669	0	0.0107591	0.0105008	0.0113018	0.0273556	0.0203114	0.0204242	0.0160843	0.0147826	0.0156863	0	0.0225653	0.0171086	0	0.0221794	0.0195853	0.00623701	0.0103512	0.0241652	0.0264151	0.0556921	0.0193089	0.010451	0.0122502	0.0175106	0.0273973
COREAD-099	Training	COREAD	0.0133038	0.0234427	0.0156556	0	0.0188501	0.001373	0	0	0.0263158	0.010101	0.0162413	0.0146341	0.0163488	0.0122474	0.025641	0.0131354	0.0126214	0.0100806	0.0084666	0.0707071	0.02	0.0341463	0	0.000661376	0.000646831	0.013245	0.0131148	0.0179704	0.0242718	0.0135135	0.011534	0.0168492	0.04	0.0175545	0.0130293	0.0393258	0.00394811	0.00068918	0.00058651	0.0199377	0.0208216	0.0264831	0.0286123	0.0126206	0.0160571	0.00139665	0
COREAD-101	Training	COREAD	0.15368	0.154452	0.177694	0.200893	0.269613	0.0793556	0.000476644	0.00166297	0.187713	0.116592	0.100543	0.163731	0.183428	0.139053	0.423402	0.314685	0.195798	0.123054	0.266299	0.175258	0.182904	0	0.0658436	0.0715548	0.0751582	0.147748	0.11825	0.0889133	0.155226	0.192042	0.00353357	0.135189	0.302211	0.138691	0.19346	0.211513	0.0808271	0.121525	0.109818	0.149372	0.179692	0.273373	0.402073	0.119048	0.174201	0.00146413	0
COREAD-102	Training	COREAD	0	0.00239521	0.0028551	0.00383142	0	0	0	0	0.00236967	0	0.00787402	0.000738007	0.00555275	0.00163399	0.000722022	0.0017331	0.000719424	0.00112803	0.00075358	0.0602837	0.0169972	0.0018018	0	0.000469484	0	0.00142248	0.0173103	0.0171821	0.0147625	0	0.0246253	0	0.0146232	0.0159204	0.000698812	0.00473373	0.00328484	0.00120192	0.00204394	0.00191388	0.000459348	0.0371402	0	0.00230947	0.00181818	0	0.00380228
COREAD-103	Training	COREAD	0	0.00126342	0.000799361	0.00858369	0.000856898	0.00117693	0.00034459	0.000768344	0	0.0015528	0.00840336	0.00287356	0.00712329	0	0.00338123	0	0.00261552	0.00248293	0.00243506	0.0305677	0.011544	0.00437637	0	0	0	0	0.0147167	0.00980392	0.0097645	0.0033389	0.0123935	0.0030722	0.0159314	0.00849257	0.00234375	0.00217628	0.00512295	0.00174419	0.00102564	0.00422386	0.00349476	0.0196464	0.0034188	0.000592768	0.00501253	0	0
ESCA-005	Training	ESCA	0	0.000574713	0.00141844	0.00719424	0.000901713	0.000429738	0	0	0	0	0.00538462	0.00087184	0.00640279	0	0.000769823	0	0	0	0	0.0152672	0.0205761	0.00341297	0	0	0	0.00464037	0.0175953	0.00579374	0.00453515	0	0.0176101	0	0.0102669	0.00463768	0	0.00166667	0.00221852	0.000775194	0.00118624	0	0.00210416	0.0243013	0	0.00182648	0.0023511	0.00146628	0
ESCA-006	Training	ESCA	0	0	0	0	0	0	0	0	0	0	0.00255754	0	0.00442478	0	0	0	0	0.00108108	0	0.0666667	0.00479233	0	0	0	0.000912409	0	0.00257069	0.00610998	0.00418994	0	0	0	0.0196721	0.00285987	0	0	0	0	0	0	0.00103199	0.0143737	0	0	0.00487211	0	0
ESCA-007	Training	ESCA	0.00492611	0	0	0	0	0.00191388	0	0	0	0	0.0015528	0.00143678	0.00501253	0	0	0.00118765	0	0.00133156	0	0.0357143	0.00548446	0	0	0	0	0.003367	0.00321543	0.00677201	0.00649351	0.00615385	0.00276243	0	0.027972	0.00556174	0.00185874	0.00311526	0.00217628	0.00470958	0.00122399	0.00243605	0.00350467	0.00485437	0	0	0	0	0
ESCA-008	Training	ESCA	0	0	0.0027248	0	0	0	0	0	0	0	0.00834725	0	0.00826446	0	0.00179856	0.0010929	0	0.00138313	0.00212314	0.0181818	0.0180505	0.00377358	0	0	0	0	0.0126984	0.0046729	0.00294551	0	0.0267857	0	0.0298507	0.0106007	0.00327332	0.003663	0.0025974	0.00460829	0	0.00236967	0.00339367	0.00845666	0	0.00163666	0.00324675	0	0
ESCA-011	Training	ESCA	0	0.00415282	0.00162075	0	0	0	0	0	0	0.00485437	0.00739744	0.0119634	0.0153941	0	0.0023753	0	0	0	0.000972763	0.0670103	0.0326741	0.00631912	0	0.00106667	0	0	0.0228233	0.0343547	0.0304032	0.00246002	0.0121816	0	0.0268886	0.0142207	0.000760456	0.0293686	0.00932287	0	0	0.00974026	0.0016538	0.0534262	0	0.00405132	0.00359971	0.00184162	0
ESCA-012	Training	ESCA	0.769797	0.000987167	0.0013369	0.738636	0.552632	0.00743955	0.612075	0.66901	0	0	0.00082713	0.00410116	0.601302	0	0.710159	0.731466	0	0.540426	0.612565	0.295567	0.675152	0	0	0	0	0	0.0085034	0.00216099	0.00106534	0.13961	0.00148478	0	0.169251	0.00104822	0	0.833066	0.00193705	0.269978	0.59661	0.00129366	0.334982	0.00539811	0	0.512712	0.00419463	0	0
ESCA-014	Training	ESCA	0.0155844	0.0126227	0.00885936	0.0242718	0.0121622	0.00658376	0.00172911	0.00396825	0	0	0.00537634	0.0243902	0.0140598	0.00262927	0.00747384	0.0125899	0.00517464	0.028394	0.0153417	0.0588235	0.015625	0.0367647	0	0	0	0	0.0192102	0.015949	0.0114286	0	0.00175747	0	0.0530786	0.0094518	0.00945946	0.0295983	0.00437318	0.0120603	0.00742115	0.0113636	0.0190972	0.0159744	0	0.00820633	0.00657174	0	0
ESCA-018	Training	ESCA	0	0	0	0	0	0	0	0	0	0	0.000604595	0	0.00380642	0	0	0	0	0	0	0.0124481	0.000652742	0.00121655	0	0	0	0	0.000681199	0.000763942	0.000533618	0	0	0	0.00995575	0.00470465	0	0.00108814	0.000377786	0	0	0	0.000521648	0.00318471	0	0	0	0	0
ESCA-019	Training	ESCA	0.222527	0.357466	0.141333	0.253086	0.312339	0.0949555	0.123945	0.181818	0.00258398	0.0244399	0.187638	0.173603	0.204044	0	0	0.00956522	0	0.155844	0.140704	0.467337	0.21375	0.0765957	0	0.00100908	0.000861326	0.044316	0.250255	0.0146628	0.0114613	0.0342146	0.00432432	0	0.449686	0.0102881	0	0.22379	0	0.203759	0.162671	0.139485	0.00114286	0.0255906	0	0.0793061	0.00108696	0	0
ESCA-020	Training	ESCA	0.0462963	0.0347734	0.0334608	0.0306122	0.0112245	0.0135693	0.0136852	0.0127456	0.0222222	0.0149533	0.0170732	0.0310219	0.0161646	0	0.0406852	0.0291451	0.00293255	0.0406681	0.0406147	0.136364	0.0233503	0.0308285	0	0.000713267	0	0	0.0338983	0.0160256	0.0223464	0	0.00115875	0	0.116601	0.0165673	0.00650558	0.0412371	0.0206186	0.0251375	0.0118056	0.0327983	0.0277253	0.0470738	0	0.0139459	0.0115453	0.000749064	0
ESCA-021	Training	ESCA	0.369767	0.00423729	0.192691	0.25	0.23756	0.140865	0.0869565	0.133883	0.130952	0.125356	0.138393	0.311521	0.00451467	0	0.0561497	0.148322	0	0.285597	0.218085	0.572072	0.193103	0.505226	0	0	0	0.00217391	0.172149	0.122682	0.230839	0.168403	0.00218341	0	0.428962	0.0576347	0	0.307573	0.261471	0.218066	0.225203	0.3	0.126502	0.219966	0	0.233591	0.000838223	0	0
ESCA-022	Training	ESCA	0.0184211	0.016	0.0144753	0.0277778	0.020934	0.0128	0.00517464	0.00833333	0	0	0.0180791	0.0369487	0.0110701	0	0.00131926	0.00245902	0.0137174	0.0122592	0.0127479	0.0545455	0.0249344	0.0262295	0	0	0	0	0.0146699	0.00578035	0.0201058	0	0.00140647	0	0.0407674	0.0087184	0	0.0314342	0.0150674	0.00809717	0.00937207	0.0197256	0.0117746	0.00650407	0	0.0206825	0.00122399	0	0
ESCA-023	Training	ESCA	0.0837838	0.104612	0	0.103659	0.121986	0.0595514	0.0513881	0.0821326	0.0442177	0.0324826	0.0692841	0.0961098	0.0336818	0	0.00134409	0.0277537	0.100917	0.0951456	0.0643836	0.253333	0.0859375	0.128609	0	0.000988142	0	0.0021978	0.0895171	0.0191083	0.0274914	0.00663717	0.0134933	0	0.247401	0.0540037	0.0316857	0.164211	0.0663968	0.0667321	0.0459046	0.131393	0.114628	0.159292	0.00389864	0.0250545	0.0450205	0	0.00662252
ESCA-024	Training	ESCA	0.0216867	0.0128913	0.00126904	0.00609756	0.0102041	0.00367647	0.00896191	0.011466	0.017316	0.00789474	0.0113636	0.0171821	0.0103567	0.00105042	0.0172712	0.00910931	0	0.0144778	0.0167683	0.0977011	0.0263158	0.020979	0	0	0	0.00291545	0.0126292	0.0166976	0.0183486	0.00771208	0.00325203	0	0.0675	0.0214133	0.00593472	0.0248447	0.00708592	0.0152284	0.00429185	0.0127576	0.0110988	0.0144928	0.0049505	0.00868486	0.00934579	0	0
ESCA-038	Training	ESCA	0	0.001772	0.00326531	0	0.00241352	0	0	0.000889284	0	0	0.0137581	0.00690131	0.00835322	0	0.000723589	0	0	0	0.00094697	0.111607	0.0185036	0.00270636	0.0010101	0	0	0.00136612	0.0110585	0.0210177	0.0219199	0	0.0141304	0	0.0443548	0.0175097	0.000669344	0.00810811	0.0097137	0.00131752	0.00251636	0.00549451	0.000545852	0.0568627	0	0.000586854	0.00508044	0	0
ESCA-039	Training	ESCA	0	0.00175285	0.000992063	0	0	0	0	0.000530786	0	0.00234192	0.00479846	0	0.00288809	0	0	0	0	0	0	0.0540541	0.00906344	0	0	0	0	0	0.00635593	0.0223881	0.00883534	0	0.00249066	0	0.0230263	0.0113293	0	0	0	0	0	0.000684932	0.000743494	0.0159858	0	0	0	0.000645578	0
ESCA-040	Training	ESCA	0.00263158	0	0	0	0	0	0	0	0	0	0.00967118	0	0.0060652	0	0.00110742	0.00118835	0	0.00076864	0.0010627	0.0421687	0.0159067	0	0	0.000762195	0	0	0.0224509	0.00365854	0.00458365	0	0.00226501	0	0.0133111	0.00354862	0	0	0.00198544	0	0.000680272	0.000671141	0.000668449	0.00527009	0	0.000791139	0.00302725	0	0
ESCA-042	Training	ESCA	0.00341297	0	0	0	0.0016	0.000722022	0.00254615	0.00137268	0.0047619	0	0.00465658	0.00109051	0.00484496	0	0.00298954	0.00161031	0	0.00100604	0	0.0487805	0.0132548	0.00589971	0	0	0	0	0.00688863	0.00623053	0.00742312	0	0.00161812	0	0.0413386	0.0049505	0	0.00511509	0	0	0	0.000922509	0.00556328	0.0147601	0	0	0	0	0
ESCA-043	Training	ESCA	0	0.0260116	0.011544	0	0.0157068	0.00529661	0.00290065	0.0033557	0	0.003003	0.00937082	0.00664011	0.0134436	0	0.00353357	0.00201005	0	0.00326087	0.00479233	0.0413793	0.0143678	0.0245902	0.00329489	0.00567537	0.0030896	0.0116279	0.0107527	0.0134409	0.00893997	0	0	0	0.03	0.0100559	0	0.00222222	0.00194553	0.00516129	0.00192864	0.00331492	0.00451467	0.0112782	0	0.00350467	0.00475436	0	0
ESCA-044	Training	ESCA	0	0	0.00262123	0	0	0	0	0	0	0	0.00117786	0.00122699	0.00722394	0	0	0	0	0.00109409	0.00311526	0.0538462	0.00414365	0	0	0	0	0	0.00381679	0.013468	0.00608273	0	0	0	0.0328185	0.00761697	0	0	0.00178571	0	0	0	0.00215517	0.00833333	0	0.00238095	0.00142248	0	0
ESCA-048	Training	ESCA	0	0	0	0	0	0	0	0	0.00269542	0	0.00632911	0.00164339	0.00808081	0	0	0	0	0	0.000852515	0.0304569	0.0110457	0.00610998	0	0	0	0	0.0120482	0.00271985	0.00377121	0	0.00481232	0	0.0138504	0.00882353	0	0	0.00729217	0.000636132	0.00106553	0.00217865	0.00107643	0.00833333	0	0	0.00496689	0.00125313	0
ESCA-049	Training	ESCA	0.00851064	0.00504541	0	0.0153061	0.011194	0.00722259	0.0018018	0.00476515	0.002849	0.00184502	0.0072314	0.0119403	0.00999001	0	0.00112486	0.0029985	0	0.00867303	0.00509554	0.0171429	0.0122449	0.00243309	0	0	0	0.00680272	0.00903955	0.00906344	0.00815494	0.00189036	0.0035545	0	0.0340909	0.00761421	0.00115075	0.00591716	0.0052356	0.00424809	0.00382848	0.00322581	0.0111801	0.00669344	0	0.00953289	0	0	0
ESCA-050	Training	ESCA	0	0.00115741	0.00211416	0	0	0.0006035	0	0	0	0	0.00801603	0.00186741	0.00455789	0	0	0.00132714	0	0	0	0.0471698	0.00724638	0.00229358	0	0	0	0	0.0021322	0.00973236	0.00574713	0	0.0118662	0	0.0331675	0.0109718	0.00106383	0.00149477	0	0	0.000679348	0.00220751	0.00152788	0.0160643	0	0	0	0	0
ESCA-051	Training	ESCA	0.0020284	0	0	0	0.00211193	0.000592066	0.000607533	0	0	0	0.000987167	0	0.00855513	0	0	0.000726216	0	0	0	0.0426829	0.00511771	0.00338983	0	0	0	0	0.00678952	0.00843882	0.00268336	0	0.00120627	0	0.0184843	0.00786838	0	0	0.000707714	0	0	0.00222222	0	0.0109439	0	0.000962464	0.00221484	0	0
ESCA-052	Training	ESCA	0.00904159	0	0	0.00429185	0.011194	0.00210416	0.00805369	0.00922266	0.00257069	0	0.0188679	0.0147826	0.00377358	0.000707714	0.00186393	0	0	0.0143043	0.00993049	0.0531915	0.01841	0.00263852	0	0	0	0.00196464	0.010084	0.0121951	0.0148515	0	0.00322928	0	0.0343797	0.0131752	0	0.0133869	0.00710059	0.00975244	0.00477612	0.00609756	0.00392157	0.0186567	0	0.00428266	0.00190476	0	0.00431034
ESCA-054	Training	ESCA	0	0	0.00148368	0	0	0	0	0	0.00398406	0	0.00997151	0	0.00269542	0	0.00379507	0	0	0	0	0.0621118	0.0168539	0	0	0.00118765	0	0	0.00787402	0.0167286	0.0094451	0	0.00851789	0	0.0110375	0.00795455	0.0016	0.00211864	0.00303337	0.00114025	0	0.00309917	0.00339367	0.00892857	0	0.00702576	0.0014771	0	0
ESCA-055	Training	ESCA	0.0017301	0	0.00210305	0.0134529	0	0	0	0	0.00257069	0	0.00668338	0.0017094	0.0116473	0	0.00193986	0.00231348	0	0	0.0020202	0.0887574	0.0418182	0.00606061	0	0	0	0	0.0528139	0.0154044	0.0134341	0	0.0568182	0	0.0533911	0.0322355	0	0.00541272	0.013658	0.00147167	0.00125549	0.00132538	0.00320718	0.077907	0	0.000747943	0.00839552	0	0.011236
ESCA-056	Training	ESCA	0	0	0.00178571	0	0	0	0	0	0	0	0.011976	0.00157233	0.00662252	0	0	0	0	0	0	0.075	0.00681431	0	0	0	0	0	0.00776398	0.0106383	0.00181488	0	0.0017452	0	0.0561798	0.0243205	0	0	0	0	0.00255428	0	0	0.0111857	0	0	0	0	0
ESCA-058	Training	ESCA	0	0.000853242	0.00155159	0	0	0	0	0	0	0	0.000712251	0	0.00707214	0	0	0	0	0	0	0.0197044	0.00217234	0.0030581	0	0	0	0	0.00225564	0.00204499	0	0.00132802	0.002457	0	0.00730816	0.00416419	0	0.0010917	0	0	0	0	0	0.00661521	0	0	0	0	0
ESCA-059	Training	ESCA	0.00208333	0	0	0	0	0	0	0	0.0030581	0	0.00529661	0.00473037	0.0107875	0	0.0021692	0	0	0.00164745	0.00365854	0.0397727	0.0078125	0.00721154	0	0	0	0	0	0.00594354	0.00186393	0	0.00407609	0	0.0370995	0.0117647	0	0.00189036	0.000702741	0.00187441	0.00216138	0.00318725	0.00157978	0.00326264	0	0.00105042	0	0.00083682	0
ESCA-060	Training	ESCA	0	0.00113507	0	0.010929	0.00151976	0.00173762	0.00157356	0.00165426	0	0	0.00142045	0.0025413	0.004561	0	0	0.00176211	0	0.00325027	0.0015361	0.0322581	0.00429799	0.00607903	0	0	0	0.00554017	0.00832178	0.00801603	0.011208	0	0	0	0.0268293	0.0102564	0	0.00205339	0.00172712	0	0	0.0030896	0.00638978	0.00187266	0	0.00218818	0.00141443	0	0.00529101
ESCA-061	Training	ESCA	0	0	0	0.00529101	0	0	0	0	0.0034965	0	0.00391645	0	0.00658617	0	0	0	0	0	0	0.0194805	0.00478469	0	0	0	0	0	0	0.00358423	0.00345622	0	0.00274348	0	0.0121457	0.00772947	0	0	0.0008285	0	0	0	0.00125156	0.00530973	0	0	0	0	0
ESCA-062	Training	ESCA	0	0.00143062	0.00165837	0.015873	0.00181159	0	0	0	0	0	0	0.00140449	0.00415512	0	0	0	0	0	0	0.0344828	0.015	0	0.0021978	0	0	0	0.0239234	0.016092	0.018598	0	0.0426829	0	0.0204604	0.00653595	0	0.00501253	0.0121145	0	0	0.00233372	0.00119904	0.0597303	0	0.00130548	0.00153374	0.00124224	0
ESCA-063	Training	ESCA	0.00442478	0	0	0	0	0	0	0	0	0	0	0	0.0093633	0	0	0	0	0	0	0.0121951	0.00616016	0	0	0	0	0	0.00200803	0.003125	0	0	0.00227273	0	0.0237288	0.00652529	0	0	0.00141443	0	0	0	0	0.0139276	0	0	0.00229358	0	0
ESCA-064	Training	ESCA	0.00341297	0.00328407	0	0.02	0.011745	0.00434405	0.00384615	0.00165426	0	0.00289855	0.0208333	0.00645161	0.0126904	0	0	0.00684932	0	0.0055991	0	0.0406504	0.010355	0	0.00177936	0.00735294	0.00660066	0.0119403	0.0112676	0.0141509	0.0145349	0.0057971	0.003003	0	0.0283505	0.0173724	0	0.016317	0.00739372	0.00364078	0.00100301	0.00598802	0.00538793	0.0285714	0	0.0025641	0.00146843	0.00110988	0
ESCA-065	Training	ESCA	0.0296296	0	0.00186916	0.0583942	0.041841	0.00688073	0.00927835	0.0185387	0.0432692	0.0163399	0.0314465	0.033389	0.0484375	0.00421941	0.0125	0.0111607	0	0.0195059	0.0123711	0.142857	0.0254237	0.0343348	0	0	0	0	0.0412371	0.0453258	0.0469565	0	0.00553506	0.00178571	0.114613	0.059854	0.0340909	0.0304709	0.0220264	0.0159884	0.0171359	0.0201765	0.0280505	0.0496278	0.0165017	0.0158103	0.00632911	0	0
ESCA-066	Training	ESCA	0.00357143	0.00211864	0	0	0.0122951	0.00866739	0.00591216	0.00383509	0	0	0.0015674	0.003003	0.0274194	0	0.00982318	0	0	0.00520833	0.00619835	0.0155039	0.00909091	0.0177778	0	0	0	0	0.00765697	0.00265957	0.00671141	0	0.0152672	0	0.0485714	0.0217687	0	0.00536193	0.0107875	0	0.00467836	0.00589623	0.00912647	0.021322	0	0.00724638	0	0	0
ESCA-068	Training	ESCA	0.00555556	0	0	0	0	0	0.0021978	0.00226757	0.00813008	0	0	0	0.0057971	0	0.00384615	0	0	0	0.00829876	0.0490196	0.00649351	0	0	0	0	0	0	0	0.00687285	0	0	0	0.0233645	0.0230548	0	0	0.0026738	0	0	0.00534759	0	0.015444	0	0.00265957	0	0	0
ESCA-070	Training	ESCA	0	0	0.002457	0	0	0	0	0.0013587	0	0	0.00468384	0	0.00865801	0	0.00263158	0.00164204	0	0.00345423	0	0.0458716	0.00244499	0.00473934	0	0	0	0	0.00548446	0.013986	0.0200445	0	0	0	0.0206897	0.00182482	0	0	0.00397351	0	0	0	0.00185185	0.0222841	0	0	0.00235294	0	0
ESCA-072	Training	ESCA	0.00882353	0	0.00166389	0	0.00745156	0	0.00265487	0.00320856	0	0	0.00170358	0.00539811	0.0145985	0	0.00561798	0.00123916	0	0.00935673	0.00580271	0.0582524	0.00875912	0.011236	0.00190114	0.00441826	0.00127551	0.00285714	0.00443131	0.01566	0.0115942	0	0.00164204	0	0.03125	0.00915332	0.00682594	0.013834	0.00110619	0.0106383	0.00604595	0.0036452	0.0128205	0.01341	0.00867052	0.00140647	0.0015528	0	0
ESCA-073	Training	ESCA	0	0	0	0	0	0	0	0	0	0	0.0102339	0	0.00515464	0	0	0	0	0	0	0.0273973	0.0078125	0	0	0	0	0	0.00531208	0.0105042	0.0143043	0	0.00912409	0	0.027027	0.0196078	0	0.00207469	0.0027933	0	0.001	0.0021575	0.00214133	0.0170068	0	0.00242131	0.00141643	0	0.00598802
ESCA-074	Training	ESCA	0.00266667	0.0180276	0.0160891	0.0171429	0.0175695	0.00558659	0.00835655	0.0103627	0.00735294	0.00737101	0.0137672	0.0195627	0.00897868	0	0.011713	0.00888889	0	0.0176644	0.019802	0.0833333	0.0342936	0.015015	0	0	0.000917431	0	0.0405405	0.0162162	0.0244173	0.00221239	0.0358127	0	0.0498221	0.0269058	0.0140306	0.00581395	0.0290237	0.0070922	0.0113142	0.0139665	0.0232558	0.0445151	0.0273109	0.00110132	0.00359712	0	0
ESCA-076	Training	ESCA	0.00828729	0.00125471	0.00153139	0.00564972	0	0	0.00649954	0.00645161	0	0	0.00318979	0	0.00552486	0	0.00927644	0.00573394	0	0.00782123	0.008726	0.0517241	0.00594354	0.00288184	0.00191939	0.00141443	0.00254453	0	0.00875912	0.0234043	0.0128755	0	0.0066335	0	0.0608273	0.012761	0	0.0150215	0.0010142	0.004884	0.00208768	0.00716846	0.0025974	0.0159574	0.00295858	0.002574	0.00433526	0.00126582	0.00543478
ESCA-077	Training	ESCA	0.0428135	0.0524823	0.0727273	0.0402299	0.059322	0.0203562	0.031746	0.0282555	0.0340426	0.0382514	0.0396975	0.047546	0.0508475	0	0.0448065	0.0397805	0.0341463	0.0426908	0.0269058	0.0789474	0.0358362	0.0444444	0.0300429	0.0295139	0.0232919	0.0595611	0.0275387	0.0180879	0.0240385	0.0670391	0.003367	0	0.0997625	0.0126939	0.0534759	0.0648148	0.00114811	0.0413695	0.0284605	0.0460081	0.0524017	0.0206186	0	0.0218023	0.00508475	0	0
ESCA-078	Training	ESCA	0	0.00105932	0	0	0	0	0.000958773	0	0.00743494	0	0.00827423	0	0.00479042	0	0.00140647	0.000904977	0	0	0.00323102	0.0502793	0.0166453	0	0	0	0	0	0.00558659	0.0101695	0.0075594	0	0	0	0.0290456	0.00584795	0.00125156	0	0.0051458	0.001001	0.000841751	0	0.000949668	0.0133136	0	0.00102459	0.003386	0	0.0046729
ESCA-080	Training	ESCA	0.0699774	0.0529695	0.0107095	0.0427807	0.0666667	0.0103199	0.0118203	0.0206452	0.0200669	0	0.023511	0.0156047	0.00722543	0	0	0.0251917	0.005	0.0463499	0.0526316	0.116022	0.03003	0.046683	0.00705467	0.00268817	0	0.027933	0.0482955	0.030445	0.0295359	0	0.00444444	0	0.0271493	0.0156062	0	0.0271967	0.0560472	0.049711	0.0372041	0.0154355	0.0110974	0.0244361	0	0.00792602	0.0101892	0	0.103896
ESCA-084	Training	ESCA	0.00229358	0.00166113	0	0	0	0	0.00076746	0	0	0	0.00425532	0	0.00267023	0	0	0.00110619	0	0.00316122	0	0.025641	0.0130719	0	0	0	0	0	0.00256082	0.00433839	0.00136054	0	0.00304878	0	0.0272109	0.00765864	0.00153139	0	0.00362976	0	0.00106838	0	0	0.0030349	0	0	0.00259067	0	0
ESCA-085	Training	ESCA	0.0265487	0.0257069	0.00784929	0.0233918	0.0288754	0.0128913	0.0161565	0.0156394	0	0.0028169	0.00684932	0.0235602	0.0113636	0	0.00183486	0.00442478	0.00543478	0.0346696	0.0157618	0.0833333	0.0157368	0.00680272	0.00531915	0.00757576	0.0117773	0.022792	0.0310078	0.0185185	0.0157687	0.0226629	0.00470219	0	0.0725275	0.0285401	0	0.0174757	0.0235849	0.0194286	0.00907258	0.030083	0.0446137	0.0318584	0	0.0141753	0.00567376	0	0
ESCA-087	Training	ESCA	0.552106	0.306279	0.0910781	0.15534	0.320675	0.182065	0	0	0.380228	0.292683	0.414566	0.382521	0.00964187	0.0026455	0	0.215084	0.0329949	0.296562	0.266827	0.448	0.290657	0.405573	0	0.00162602	0.00142653	0.00235294	0.303571	0.181598	0.12627	0	0	0	0.0419847	0.0320592	0.363782	0.472826	0.190476	0.200997	0.159122	0.191136	0.24431	0.161392	0	0.00811688	0	0.000711238	0
ESCA-088	Training	ESCA	0.0198413	0.0111359	0	0.015625	0.00647948	0.00548948	0.00453721	0.0128617	0	0	0.0166113	0.0120482	0.00432277	0	0.0019685	0.00598086	0	0.010568	0.00760456	0.00813008	0.0119658	0.0209205	0	0	0	0.0033557	0.00896057	0.012474	0.00900901	0	0	0	0.00938967	0.00838323	0	0.0126263	0.0063358	0.00390117	0.00775194	0.0121065	0.0164609	0.00669643	0	0.00722022	0	0	0
ESCA-091	Training	ESCA	0	0	0	0	0	0	0	0	0	0	0.00246002	0	0.0012285	0	0	0	0	0.0021575	0.00157729	0.0142857	0.00671141	0	0	0	0	0	0.00694444	0.011215	0.00747198	0.002457	0	0	0.0126316	0.00504541	0	0	0	0	0	0.00185874	0	0.00520833	0	0.0010582	0.00286123	0	0
ESCA-092	Training	ESCA	0.0345912	0.0599455	0	0.0357143	0.0587248	0.015625	0.023539	0.0305481	0.0350195	0.0182371	0.0152778	0.0395778	0.00629723	0	0.0339506	0.0343035	0	0.107832	0.079566	0.0723684	0.0521978	0.0642202	0.015456	0.0207317	0.0198675	0.0351759	0.0548387	0.0167364	0.0168831	0.0270936	0.00146628	0	0.148479	0.0430939	0.0161527	0.071066	0.028169	0.0625	0.0502959	0.0389222	0.0408627	0.0554415	0	0.0463277	0.0203488	0	0
ESCA-093	Training	ESCA	0.005	0.00168919	0.00197628	0	0.00717703	0	0	0	0	0	0.00970874	0.00152672	0.00736648	0.00165837	0.00438596	0.00423131	0	0.00441176	0.0043956	0.0413223	0.0125261	0.00796813	0	0	0	0.00900901	0.00520833	0.026253	0.0271132	0.00307692	0.00240385	0	0.0662824	0.0378549	0	0.00325733	0.00364078	0.00306279	0	0.00583942	0.00603318	0.0176768	0	0.00334448	0.00576923	0	0
ESCA-094	Training	ESCA	0	0	0	0	0.00165017	0.000892061	0	0	0	0	0.00298507	0.00131062	0.0040107	0	0	0	0	0.00116686	0	0.00934579	0.0096463	0	0	0	0	0	0.00458015	0.0102881	0.00529801	0	0.00512821	0	0.0265487	0.00982533	0	0	0.00102564	0.00122399	0	0	0	0.00554529	0	0	0.00173913	0	0
ESCA-096	Training	ESCA	0.0242215	0.0230326	0.0135747	0.0175439	0.0133843	0.0120148	0.00240577	0.00907441	0.0196078	0.00996678	0.0208044	0.0124138	0.0186782	0	0.0341727	0.0230769	0.0253165	0.0188235	0.0261682	0.0454545	0.0260586	0.0362903	0.00528169	0.004662	0.00334821	0.015015	0.0170807	0.0220751	0.0340741	0.0108696	0	0.00149701	0.0434783	0.0312152	0.0138169	0.0263158	0.00390625	0.0175659	0.00725389	0.0219058	0.0148741	0.0459519	0.0158228	0.00780234	0.00616333	0	0
ESCA-098	Training	ESCA	0	0.00106496	0	0	0	0	0	0	0	0	0.00483092	0.00111732	0.00875274	0	0.00142653	0	0	0.00102249	0	0.02	0.00629723	0	0	0	0	0	0.00362319	0.00969305	0.00212089	0.00458716	0.0207337	0	0.0141414	0.0158573	0.00128205	0	0	0	0	0.00118624	0.000913242	0.017094	0	0	0.00258065	0	0
ESCA-099	Training	ESCA	0.00732601	0.0012987	0.00151057	0.00787402	0	0	0	0	0	0	0.00325733	0.00277008	0.00455927	0	0	0	0	0.00127877	0.00184502	0.036036	0.00777605	0.003367	0	0	0	0	0.00158228	0.0136719	0.00765306	0	0	0	0.0120482	0.0133983	0	0.00573066	0	0.00252525	0.00105932	0.00117509	0.00365854	0.0170213	0	0.00247525	0.00168067	0	0
ESCA-100	Training	ESCA	0	0.0013986	0.0013369	0	0.00361664	0	0	0	0	0	0.00613497	0.00138696	0.00542741	0	0	0.00201207	0	0.00233645	0.00172117	0.00787402	0.00583942	0	0	0	0	0	0.00549451	0.00617284	0.00864553	0	0.00336134	0	0.0190476	0.00941423	0	0.00248139	0.000900901	0.00124533	0	0.00094162	0.00121065	0.0107759	0	0.00319489	0.0034662	0.00109051	0
ESCA-101	Training	ESCA	0.00743494	0.0095498	0	0	0.0183673	0.00393701	0	0	0.00490196	0.00337838	0.00443787	0.00712251	0.00670241	0	0	0.0010352	0.00215054	0.00373599	0.00526316	0.0660377	0.0151976	0	0	0	0	0	0.00332779	0.0177165	0.00880503	0.00289855	0.00357782	0	0.0286976	0.0162338	0.00654664	0.00506329	0.00570342	0.00473934	0.00625	0.00669643	0.0011976	0.0158371	0	0.00364964	0.00156986	0.00116414	0
ESCA-102	Training	ESCA	0.142857	0.0535456	0.155689	0.0708661	0.122951	0.0567686	0.0430622	0.0514933	0.129187	0.0469799	0.0947867	0.115031	0.0961857	0.0304636	0.14966	0.125285	0	0.131406	0.104882	0.293578	0.111913	0.211321	0	0	0	0	0.100329	0.0605381	0.144737	0.163636	0.136961	0.0257453	0.160858	0.112752	0.0833333	0.108108	0.0941296	0.0884451	0.0725995	0.112332	0.122013	0.0873786	0	0.0697329	0.0604396	0	0
ESCA-103	Training	ESCA	0.0245902	0.0285714	0.0222222	0.0129032	0.03125	0.0116034	0.0124805	0.00548446	0.0243902	0.00694444	0.00745156	0.011236	0.014218	0	0.0179641	0.0181159	0.00409836	0.027127	0.0294627	0.0521739	0.0472441	0.0311111	0	0	0	0	0.0190174	0.00227273	0.0042735	0.00668896	0.00340716	0.00620155	0.0495283	0.0150943	0.0501792	0.015528	0.0138477	0.0169271	0.00472813	0.0322928	0.00451807	0.00485437	0	0.00420757	0	0	0
ESCA-104	Training	ESCA	0.0685921	0.00772201	0.042963	0.0503597	0.0313901	0.0254989	0.023766	0.0180791	0.025	0.0189873	0.0530303	0.025825	0.0432767	0.00884956	0.0202578	0.0123916	0	0.0446686	0.0431034	0.075	0.0583039	0.0627063	0	0	0	0	0.0201342	0.0452489	0.0330709	0.00276243	0.0158416	0	0.130326	0.0641562	0.00169779	0.0371517	0.0413306	0.0244957	0.0244755	0.05	0.0532213	0.0366133	0	0.058548	0.00511945	0.0252583	0.0824176
ESCA-107	Training	ESCA	0.00374532	0	0.00162602	0	0.00852878	0.0020141	0	0	0	0	0.00512821	0.002886	0.0141066	0	0.00568182	0.00236407	0	0.00402685	0.00900901	0.0689655	0.0160514	0.00732601	0	0.00645161	0.00609013	0.00324675	0.0033557	0.0117371	0.0191176	0.00632911	0.0093985	0	0.0332542	0.0199253	0	0	0.00188857	0.00413223	0.00117647	0.00230415	0.0409091	0.0265306	0	0.00136986	0	0	0
ESCA-010	Training	ESCA	0	0.0061792	0.000987167	0	0.00393185	0	0.00115652	0.00285171	0	0	0.00353982	0.0182868	0.0026738	0	0.00103093	0.00125156	0	0	0.0019685	0.09375	0.0325866	0.00610687	0	0.000656599	0	0	0.0322004	0.0287687	0.0228887	0	0.0186916	0	0.0272206	0.0157377	0	0.0117188	0.00729927	0	0.00151057	0.00829611	0.00184162	0.0331825	0	0.00555997	0.00487805	0.00129955	0
ESCA-015	Training	ESCA	0.00469484	0.00837521	0.00389484	0.0514286	0.00305188	0	0.000651254	0.000390016	0	0	0.0192445	0.00466563	0.0118159	0	0.0015748	0	0	0	0.00183318	0.146789	0.0613445	0	0	0.00167504	0	0.00357143	0.055938	0.0296651	0.026956	0	0.134689	0	0.0450122	0.0181509	0.000790514	0.016129	0.0329087	0.00152439	0.00344828	0.0043692	0.00310398	0.186972	0.0011534	0.0041958	0.00369004	0.000618429	0.00645161
ESCA-017	Training	ESCA	0.00537634	0.00942127	0.00214362	0.00934579	0	0.00170068	0.00154859	0.00319781	0.00628931	0.00236407	0.0181471	0.0386598	0.0158511	0	0.00346021	0.00211528	0	0.000668449	0.00175747	0.0806452	0.0711939	0.0031746	0	0	0	0.0056391	0.148833	0.029383	0.0326087	0.00140056	0.0529801	0	0.0246533	0.0157967	0.000876424	0.00819672	0.038893	0.00439367	0.00972591	0.0121951	0.00488103	0.032	0	0.00332226	0.0133206	0.00712251	0.004329
ESCA-027	Training	ESCA	0.00454545	0.000462963	0.00372024	0	0.000621504	0.00150466	0.000510986	0.00125274	0.00201207	0.0015083	0.00565504	0.00113507	0.00419972	0	0.000452284	0.00104239	0	0.00240038	0.00631199	0.0150376	0.00615385	0.00184332	0.00202703	0.000384911	0.000383289	0.01321	0.00904393	0.00323415	0.00179372	0	0.00282885	0	0.00526316	0.00539195	0.000573394	0.00365297	0.00305998	0.000961076	0.00278746	0.00285598	0.00482554	0.00949668	0.00239044	0.0560748	0.00286697	0.000478698	0.00507614
ESCA-028	Training	ESCA	0.00925926	0.026	0	0	0.00385356	0	0	0	0.011236	0	0.00600601	0.00408163	0.00503778	0	0	0	0	0	0	0.0547945	0.012945	0	0	0	0	0	0.0190736	0.0338266	0.04769	0	0.0239316	0.00136054	0.0465632	0.0155383	0.0015528	0.0215827	0.00444939	0.00121655	0.0011534	0.00526316	0.00117371	0.0551724	0	0	0	0	0
ESCA-029	Training	ESCA	0.163333	0.00189394	0.0069808	0.0952381	0.144958	0.059952	0.0906077	0.102657	0.0205128	0.0179856	0.119772	0.165505	0.0988075	0.00139665	0	0.00350877	0	0.106607	0.142212	0.129771	0.126338	0.287625	0.0671296	0.0841751	0.0983359	0.140893	0.127986	0.057971	0.0746812	0.107317	0	0	0.186391	0.102236	0.112766	0.227273	0.137691	0.146508	0.0960758	0.190604	0.0865169	0.131367	0	0.116949	0.0240481	0	0.142857
ESCA-030	Training	ESCA	0	0	0	0	0	0.00178731	0	0	0	0	0.00301205	0.0063857	0.0152047	0	0.00185874	0	0	0	0.00203666	0.018018	0.00333333	0.00381679	0	0	0	0	0.00434783	0.0134228	0.00688073	0	0.00476948	0	0.0359116	0.0108565	0.00159744	0.00507614	0	0	0.0021164	0.00104932	0.00115607	0.00660793	0	0	0.00152905	0	0
ESCA-031	Training	ESCA	0	0.0312262	0.00107066	0	0.00219298	0	0.000398406	0.00285036	0.0060241	0	0.00568643	0.00560897	0.00353607	0.00127389	0.000840336	0.00110865	0	0	0.00104932	0.0606061	0.0235405	0	0	0	0.00059988	0	0.032967	0.0309989	0.0241741	0	0.0208333	0	0.0349544	0.00681663	0	0.0247525	0.015771	0	0.000606428	0.00926498	0.00130378	0.0835294	0	0.00161681	0.00515464	0	0
ESCA-032	Training	ESCA	0	0.00169205	0	0	0.00188501	0	0	0.00122499	0	0.0020202	0.00212014	0.00152555	0.00129199	0	0.000763942	0.000973236	0	0.000613497	0.00189753	0.0425532	0.00834598	0	0	0	0	0.00161812	0.00165837	0.00660377	0.00377358	0	0.00656045	0	0.0173565	0.00586166	0	0.00154321	0.00189125	0.00135685	0.000996512	0.000566893	0	0.0208845	0	0.00128949	0.00344234	0	0
ESCA-033	Training	ESCA	0.00371747	0.0385757	0.000798085	0.00469484	0.00338696	0.000478927	0.000483092	0.00105485	0	0	0.01	0.00198807	0.00336134	0	0	0.000441891	0	0.00366972	0.000831947	0.150685	0.0186084	0	0	0	0	0	0.0186986	0.0596379	0.0233546	0	0.0235397	0	0.0280702	0.0250998	0.000709723	0.0241477	0.0192118	0	0	0.00154242	0.00106838	0.0663212	0	0.00429711	0.0015674	0.000499002	0
ESCA-035	Training	ESCA	0.0017301	0	0.000928505	0.00444444	0.00248139	0	0.00036036	0.000893256	0.00232019	0	0.00357654	0.00854093	0.00853018	0	0	0.00046729	0.00109649	0.000627353	0.00105485	0.0124224	0.0114591	0.00127065	0	0	0	0.00136799	0.0147975	0.00443951	0.0058651	0	0.0153698	0	0.0157687	0.00286533	0	0.00258398	0.00475059	0.000719942	0.00052521	0.00226244	0	0.0144181	0	0.00188679	0.00164069	0.000587544	0.00291545
ESCA-036	Training	ESCA	0.0293501	0.0250169	0.0131471	0.0173913	0.014068	0.0197248	0.00313261	0.00587703	0.0295082	0.0152091	0.0172144	0.0297907	0.0320924	0.00963855	0.022314	0.010395	0.0131868	0.0134466	0.0141844	0.0449438	0.0237913	0.0360065	0.00676329	0.00935608	0.0100636	0.0302198	0.0127592	0.0176899	0.0158621	0.0266667	0.0052687	0.0175976	0.0609929	0.0275072	0.0148285	0.0437236	0.0130058	0.00936599	0.00976864	0.0198482	0.0238095	0.026699	0.0607407	0.0166782	0.0138289	0.0132075	0.0432692
HC-002	Training	Healthy	0	0	0	0	0	0	0	0	0.0031348	0	0.0045045	0	0.00603622	0	0.00129366	0	0	0	0.00290276	0.0306122	0.0112219	0	0	0	0	0	0.00436205	0.00268097	0.00561272	0	0.00449775	0	0.00959693	0.00166806	0	0	0.003885	0	0	0	0.0026178	0.0139535	0	0	0	0	0
HC-003	Training	Healthy	0	0	0.00114155	0	0.0010661	0	0	0	0	0.00189394	0.015582	0	0.00670578	0	0.00118064	0.000729927	0	0	0.00112867	0.0287356	0.0358974	0	0	0	0	0	0.0060241	0.00625	0.00338983	0	0.0066313	0	0.0143113	0.00935204	0	0	0.00143266	0	0.000772201	0.000726744	0	0.0230216	0	0	0.00545256	0.00171233	0
HC-004	Training	Healthy	0	0.00116686	0.00209424	0	0	0	0	0	0	0	0.000910747	0.00101833	0.00714286	0	0	0	0	0	0	0.0128205	0.00409417	0	0	0	0	0	0.0029098	0.00403769	0.00278293	0	0.0034965	0	0.0121457	0.00777385	0	0	0.000662252	0	0	0.00216138	0	0.0140306	0	0	0.000965251	0	0
HC-005	Training	Healthy	0	0	0.00259403	0	0	0	0	0	0	0	0	0	0.00716846	0	0	0	0	0	0	0.0289855	0.00567376	0.00464037	0	0	0	0	0.00121359	0.00503356	0.00700117	0	0.00159236	0	0.0195652	0.00544465	0	0.0059761	0.000883392	0	0	0.000914077	0.00105932	0.00339559	0	0.00115741	0.00251256	0	0
HC-006	Training	Healthy	0	0	0.00110865	0	0	0	0	0	0	0	0.00438596	0	0.00625	0	0	0	0	0	0	0.0277778	0.00400802	0.00443459	0	0	0	0	0.00554529	0.00266312	0.00261097	0	0	0	0.0060241	0.00410959	0	0	0.00131666	0	0.00199734	0	0	0.00946746	0	0	0.00104932	0.000790514	0
HC-007	Training	Healthy	0	0.00158983	0.00144092	0	0	0	0	0	0	0	0	0	0	0	0	0	0	0.00101523	0	0.0484848	0.00301659	0	0	0	0	0	0.00364964	0.0078125	0.00403226	0.002331	0.0096463	0	0.00702576	0.00497018	0	0	0.0028169	0	0	0	0	0.00657895	0	0.00120192	0	0	0
HC-011	Training	Healthy	0	0.00246305	0	0	0.00113507	0.000620347	0	0	0	0	0.00347524	0	0.00692641	0	0.00127389	0.00159363	0	0.000734754	0	0.044335	0.0123711	0	0	0	0	0.00226757	0.00354925	0.011325	0.00439367	0	0.00352113	0	0.025974	0.0052161	0	0.00162866	0	0.00175747	0	0.00165975	0.00208333	0.0190597	0	0	0.000998004	0	0
HC-012	Training	Healthy	0	0	0	0	0.00109769	0	0	0	0	0	0.00316206	0	0.00375375	0	0	0	0	0.000763942	0	0.035503	0.00303337	0	0	0	0	0	0.00191205	0.0117773	0.0032	0	0.00344234	0	0.0178218	0.00195695	0	0	0	0	0	0.000725163	0	0.00126422	0	0.000868056	0.000971817	0	0
HC-015	Training	Healthy	0	0	0	0	0	0	0	0	0	0	0.000829876	0	0.0109489	0.000778816	0	0.000777605	0	0.000835422	0.00118624	0.0344828	0.0122494	0.00573066	0	0	0	0	0.00534188	0.00260756	0.00273224	0	0.0056899	0	0.0314607	0.010878	0	0.00152905	0.000722543	0.00086881	0	0.0015748	0.000855432	0.00711238	0	0.00208986	0	0	0.00625
HC-016	Training	Healthy	0	0	0	0	0	0.000596303	0	0	0.00266667	0	0.00469484	0.00284091	0.0041806	0	0	0	0	0.00152788	0.00118483	0.0248756	0.00870406	0	0	0	0	0	0.00187793	0.0036452	0.00259965	0	0.0056899	0	0.00733945	0.00701262	0	0.00146413	0.000634518	0	0	0	0.00159363	0.00889454	0	0.00352113	0	0	0
HC-017	Training	Healthy	0	0	0.00234192	0.0231214	0.00121507	0	0	0	0.00353357	0	0.00645161	0	0.00719424	0	0.00138122	0	0	0.000745712	0.003517	0.0115607	0.0243632	0	0	0	0	0.00231481	0.0331658	0.0130797	0.00725953	0	0.0292398	0	0.00907441	0.00699844	0	0.00369004	0.0102414	0.000998004	0.00201005	0.00158856	0.000769231	0.061828	0	0.00286533	0.00555556	0.000976562	0
HC-018	Training	Healthy	0	0	0	0	0	0	0	0	0	0	0.00191816	0.0026738	0.00364078	0	0	0	0	0	0	0.0406977	0.0042735	0.005	0	0	0	0	0.00158479	0.00200401	0.00149031	0	0.00363967	0	0.0153257	0.00266667	0	0	0.000492611	0	0.000581395	0.00107991	0.00149254	0.0114537	0	0	0.00297841	0	0
HC-020	Training	Healthy	0	0	0.00114679	0	0	0.0010805	0	0	0	0	0.000726216	0	0.00509091	0	0.00237248	0	0	0	0.00111857	0.0372671	0.00406918	0.00699301	0	0	0	0.00223714	0.00278293	0.00473373	0.0041876	0	0.00165289	0	0.0158371	0.000665336	0	0.00150602	0	0	0	0	0.000614251	0.0118765	0.00235294	0.000899281	0.000901713	0	0
HC-022	Training	Healthy	0	0	0	0.00520833	0.00130378	0	0.000564653	0.000610874	0	0	0.0104167	0.00236128	0.00630063	0.00177778	0.00153846	0.000888889	0	0	0.00271739	0.0573248	0.014885	0.00445434	0	0.000940734	0	0.00248139	0.00852878	0.0152866	0.00766284	0	0.00345423	0	0.0177515	0.00505902	0.00121951	0.00189753	0.0017138	0	0	0.000888099	0	0.0137615	0.00208768	0.00219058	0.00341686	0	0
HC-023	Training	Healthy	0	0.00353045	0	0.00469484	0	0.000628536	0	0	0	0	0.00283554	0.00219539	0.0122915	0	0.00383142	0	0	0.00169062	0.0027137	0.0434783	0.00679502	0	0	0	0	0	0.00715015	0.00711238	0.0101833	0	0.00149477	0	0.0233546	0.0128102	0	0.00284091	0.00232019	0.000925069	0	0.00361011	0.00152672	0.00846262	0	0.00101729	0.00307692	0	0
HC-024	Training	Healthy	0	0	0.0011976	0	0	0	0	0.000574383	0.0028169	0	0.00324149	0	0.0078125	0	0	0	0	0	0.00135685	0.0340136	0.0190074	0.0025974	0	0	0	0.00248756	0.00571429	0.00863132	0.00906618	0	0.0127273	0	0.0130435	0.00726744	0	0.00168067	0.0049435	0	0	0.000744602	0.00204778	0.0121786	0	0.000915751	0.000970874	0.000993049	0
HC-025	Training	Healthy	0	0	0	0	0	0	0.000982318	0	0	0	0.00948276	0.00473934	0.00737705	0	0.00257732	0	0	0	0	0.0457516	0.0182232	0	0	0	0	0	0.0292453	0.00548246	0.00333333	0	0.00447761	0	0.0164534	0.00578035	0	0.00151745	0.0015015	0.000835422	0.00265722	0.00221239	0.00131752	0.014652	0	0.00180832	0.00470367	0	0
HC-026	Training	Healthy	0.00263852	0	0	0	0	0.00051573	0	0	0	0	0.00307692	0.00210748	0.00367377	0	0	0	0	0.00151057	0.00700935	0.0133333	0.00692384	0	0	0	0	0	0.00556586	0.00327154	0.00499584	0	0.00163666	0	0.011236	0.00324044	0	0	0	0	0	0.000766284	0	0.012837	0	0	0.00357462	0	0
HC-033	Training	Healthy	0	0	0.000988142	0	0.000926784	0	0	0	0	0	0.00725689	0	0.0057554	0	0	0.000628536	0	0	0	0.0301724	0.00273473	0.00373832	0	0	0	0	0.00423729	0.00429646	0.000782473	0	0.00122549	0	0.00915751	0.00371978	0	0.00126103	0.000584454	0	0	0.000672495	0	0.00705645	0	0.0016129	0.00241158	0	0
HC-035	Training	Healthy	0	0	0	0	0.00252101	0	0	0	0.00226757	0	0.00229533	0.00341006	0.00883002	0	0.00287908	0.00125078	0	0.000654879	0.00626959	0.0376569	0.005386	0	0	0.000738007	0	0	0.00529101	0.00108578	0.00592593	0	0.00222965	0	0.0206677	0.00354108	0	0.00251889	0.00111669	0.000728332	0	0.00213371	0.00251256	0.0147835	0	0.000804505	0.00083682	0	0
HC-036	Training	Healthy	0	0	0	0.0153374	0	0	0	0	0	0	0.00281373	0.001386	0.00680272	0	0	0.000513347	0	0.00107411	0.000848176	0.0286885	0.0127246	0	0	0	0	0.00161812	0.017673	0.00175439	0.00122474	0	0.0154321	0	0.0235602	0.00422164	0	0.00456621	0.00692941	0.000609756	0	0.00274424	0.00095057	0.0653096	0	0.000607533	0.00127714	0	0
HC-039	Training	Healthy	0	0	0	0.00404858	0	0	0	0	0	0	0.00218659	0.00175593	0.00531915	0	0.00102041	0.000632111	0	0.00291971	0.00441014	0.00529101	0.00389864	0	0	0	0	0	0.000909918	0.00341297	0.000804505	0	0	0	0.0116505	0.00501792	0	0.00129534	0.00117855	0	0.000650195	0	0.00068918	0.00659341	0	0	0.00088574	0	0
HC-040	Training	Healthy	0	0.000761615	0	0	0.000814996	0	0	0.000424628	0	0	0.00911641	0	0.0106851	0.000589275	0.00255319	0	0	0.00393701	0.00313808	0.0230769	0.00701754	0.00183824	0	0	0	0.00172414	0.0046729	0.00362647	0.00512492	0	0.00290698	0	0.0344828	0.00806452	0	0.00762389	0.00136054	0	0.000533333	0.00116077	0.00122699	0.00709939	0	0.00215363	0.00134862	0.000621118	0
HC-041	Training	Healthy	0	0.000876424	0.000888099	0	0	0.000481232	0	0.000421941	0	0	0.00212314	0	0.00726073	0	0.000876424	0	0	0	0	0.0262009	0.0159433	0.00186916	0	0	0	0	0.00379651	0.00281426	0.00476839	0	0	0	0.0162338	0.00371978	0	0.00136612	0.000984737	0	0	0	0.000603865	0.004329	0	0.00159744	0.00215983	0.0015528	0
HC-044	Training	Healthy	0	0	0	0	0.00233372	0	0	0	0.00327869	0	0.00314465	0.00207254	0.0105448	0	0.00121359	0.000780031	0	0.00167084	0	0.027972	0.00582072	0	0	0	0	0	0.00314465	0.0169051	0.00634633	0.00178891	0	0	0.028169	0.00753138	0	0	0.000668896	0.00180343	0.000739098	0.000877193	0.00470958	0.0083682	0	0	0.00314795	0	0
HC-045	Training	Healthy	0	0	0.0010627	0.0241546	0.00100503	0.00058072	0	0	0.00271739	0	0.00570033	0.00186047	0.012087	0	0.00104822	0	0	0	0	0.0217391	0.010846	0	0	0	0	0	0.0240964	0.00235849	0.00170068	0	0.0136612	0	0.0290909	0.00813008	0	0.00161812	0.00130719	0.00173913	0.000693001	0	0.00140449	0.057485	0	0.000911577	0.000918274	0.00274725	0
HC-046	Training	Healthy	0	0	0.00305499	0	0.000994036	0	0	0	0	0	0.00400641	0.00175593	0.00555997	0	0	0.00068918	0	0	0.00130039	0.025641	0.00331858	0	0	0	0	0	0.00376648	0.00649351	0.00305111	0.00273598	0.00131752	0	0.0303605	0.00427655	0	0.00158983	0	0.000861326	0	0	0	0.00493827	0	0.000851064	0	0	0
HC-047	Training	Healthy	0	0.000720981	0.000886525	0	0	0	0	0	0	0	0.00130719	0.000755287	0.00887762	0	0	0	0	0.000577367	0.000870322	0.0112994	0.0108514	0	0	0	0	0.00353982	0.00801925	0.00377358	0.00263678	0	0	0	0.0152672	0.00535396	0	0.00128205	0.00148736	0	0.00108167	0.00184388	0.00165837	0.00489716	0	0.000701262	0.00149813	0.000685871	0
HC-048	Training	Healthy	0	0.00229621	0.0010582	0	0	0.000483793	0	0	0	0	0.00369276	0	0.00970874	0	0.00297619	0	0	0	0.00205761	0.0125	0.0115718	0	0	0.000675676	0	0	0.00410846	0.0040201	0.00278358	0.00148368	0.00977995	0	0.0173913	0.00436954	0	0.0027933	0.00269687	0.000738007	0.000595593	0.000636132	0.000580046	0.00687285	0	0	0.00177462	0	0
HC-049	Training	Healthy	0	0	0	0	0	0.000555247	0	0	0	0	0.00794351	0.000905797	0.0105263	0	0	0	0	0	0.00111607	0.014218	0.0059761	0	0	0	0	0	0.00288462	0.00121065	0.00258844	0	0.00134048	0	0.0108108	0.00271555	0	0.00439883	0.00119261	0.00162338	0	0	0.00159236	0.00376884	0	0.00405515	0.000925069	0	0
HC-050	Training	Healthy	0	0.00136147	0	0	0	0	0	0	0	0	0.00523218	0.00392157	0.00775194	0	0.000942507	0.000590319	0.000809061	0	0	0.0436893	0.0185676	0	0	0.000599161	0	0	0.011041	0.0112936	0.00519673	0.00166389	0.00520833	0	0.0240137	0.00671961	0.000914913	0.00308166	0.00198314	0	0	0.000660502	0.000564653	0.017561	0	0	0.00142146	0.00283889	0
HC-051	Training	Healthy	0	0.0008	0.00235018	0	0	0	0	0	0	0.00175131	0.00488998	0.00342759	0.0131783	0	0.00104712	0	0	0.000738007	0.00359281	0.0241546	0.0146444	0	0	0	0	0	0.0115063	0.00813953	0.00493016	0	0.00125945	0	0.0184162	0.00537222	0	0.00299401	0.00123305	0.00247729	0.000683995	0.0015163	0.00276052	0.0116129	0	0.0017316	0.00348736	0	0
HC-052	Training	Healthy	0.00219298	0	0.00114679	0	0.00123001	0	0	0	0	0	0.00498132	0.0045403	0.0113636	0	0	0	0	0.000927644	0.00141243	0.0282486	0.00244499	0	0	0	0	0	0.00726392	0.00457317	0.00317797	0	0.00230947	0	0.0170576	0.000823723	0	0.00153846	0.00228311	0.000897666	0	0.00093633	0.00331675	0.00554785	0	0.00295858	0	0	0
HC-053	Training	Healthy	0	0	0.00088968	0.00350877	0	0	0	0	0	0	0.00465116	0.0016	0.00592885	0	0.000859845	0	0	0	0	0.0297872	0.00686106	0	0	0	0	0.00431965	0.00076864	0.000971817	0.00141143	0.00121212	0.00234192	0	0.015	0.00361882	0	0.00123916	0	0	0	0.000634921	0.000598444	0.00200602	0	0.00215983	0.000769823	0.00154679	0
HC-054	Training	Healthy	0	0.000978474	0	0	0	0	0	0	0	0	0.00552995	0.00382409	0.00822737	0	0	0	0	0.00152207	0.00118203	0.035533	0.00419727	0	0	0	0	0	0.00911577	0.00792752	0.00478469	0	0.00356295	0	0.0189329	0.00514328	0	0	0.00122175	0.00086881	0.000712758	0	0	0.00408719	0	0.00258176	0.000940734	0	0
HC-056	Training	Healthy	0	0	0	0.00813008	0	0	0	0	0.002849	0	0.00769231	0.00078064	0.00994036	0.0013587	0.000986193	0	0	0	0	0.0339806	0.0182927	0.002079	0	0	0	0	0.0146932	0.00606673	0.00287356	0.00147275	0.00912647	0	0.0141844	0.00331126	0	0	0.00762112	0.000735294	0	0.000642674	0.00126823	0.0277443	0	0	0.00639488	0.000759878	0
HC-058	Training	Healthy	0	0	0	0	0	0	0.000782779	0	0.00460829	0	0.00286944	0.00306984	0.0067734	0	0	0	0	0.000598086	0	0.0458716	0.00834028	0	0	0	0	0	0.00947867	0.00552995	0.00790514	0.00134409	0	0	0.0168067	0.00677583	0	0	0.000509684	0	0	0.000622278	0	0.00995575	0	0.000706215	0.001514	0.00071582	0
HC-059	Training	Healthy	0	0	0.00105263	0	0	0.000519211	0	0.000520562	0	0	0.0041841	0	0.0073046	0	0.00101626	0.000635324	0	0.000740741	0.00124069	0.0526316	0.00681597	0	0	0	0	0	0.00288462	0.00862999	0.00450113	0	0.00261438	0	0.0216535	0.00415225	0	0.00162338	0.00118554	0	0.000650618	0	0	0.0046729	0	0.00169779	0.000876424	0	0
HC-063	Training	Healthy	0	0	0	0.0046729	0	0	0	0	0	0	0.00417014	0.00242522	0.0113379	0	0.00203874	0.00126183	0	0.00300752	0.00121065	0.0344828	0.0101937	0.00377358	0	0	0	0	0.00861244	0.00765864	0.00229709	0	0.0025	0	0.0142631	0.00498221	0	0.00489396	0.00348028	0	0	0.00203528	0.00136986	0.00792602	0	0.000831947	0.00168067	0.000738552	0
HC-064	Training	Healthy	0.00212314	0	0	0	0.00094162	0	0	0	0	0	0.00827586	0.000779423	0.00714286	0	0	0	0	0	0	0.03	0.00728597	0.00222222	0	0	0	0	0.0113544	0.000909918	0.00125313	0	0.00662252	0	0.0211268	0.00361664	0	0	0	0.00143472	0.00122624	0	0.00108814	0.00894855	0	0	0.00224215	0.00149477	0.004329
HC-067	Training	Healthy	0	0.00077821	0	0	0	0.000537634	0	0	0	0	0.00560448	0.000853242	0.00809419	0	0	0	0	0	0.0022805	0.028169	0.0231823	0.00426439	0	0	0	0	0.022604	0.00669643	0.0072	0	0.0153061	0	0.0163934	0.002849	0	0.0029985	0.00822785	0	0.00136799	0.00143266	0.00197889	0.0284024	0	0	0	0.000764526	0
HC-070	Training	Healthy	0	0.00207254	0	0.00380228	0	0	0	0	0	0	0.00316456	0	0.00756534	0	0.00103306	0.000632111	0	0.0012837	0	0.0316456	0.00729262	0.00596421	0	0	0	0	0.00170648	0.00234742	0.00471698	0	0.00120337	0.000907441	0.0303571	0.00262295	0.00093633	0	0.00105485	0	0.000603136	0	0.00192308	0.00722022	0	0.000732601	0.00329489	0	0
HC-071	Training	Healthy	0	0	0	0	0	0.000469925	0	0	0.00238663	0	0.0066313	0.00138889	0.00898588	0	0.000856164	0	0	0.000609385	0.00205128	0.0135135	0.0133111	0.00442478	0	0	0	0	0.0091047	0.00739372	0.00520494	0	0.00303337	0	0.0208605	0.00784077	0	0	0.00331911	0.00133601	0.000534759	0.0011409	0.00339559	0.0100334	0	0.000672948	0.00278358	0.00130976	0
HC-073	Training	Healthy	0	0	0.00101729	0	0	0	0	0	0	0.00402414	0.00560897	0	0.00914849	0	0.00103627	0	0	0.0014245	0.00110254	0.00628931	0.0140693	0.00777202	0	0	0	0.00185185	0.0126013	0.00209424	0.00225225	0	0.00595948	0	0.00795229	0.00333556	0	0	0.00114548	0	0	0	0.00316656	0.00472813	0	0.000800641	0.0015361	0.001554	0
HC-074	Training	Healthy	0	0	0	0	0	0	0.000388199	0	0	0	0.00295858	0	0.010211	0	0	0.000575374	0	0.00063857	0	0.00578035	0.00676819	0	0	0	0	0	0.00324412	0.00287908	0.00493653	0	0.00358852	0	0.0197694	0.00229489	0	0.00142248	0	0.00207756	0	0.00128123	0.00389864	0.00437637	0	0.000755287	0	0.000694444	0
HC-075	Training	Healthy	0	0	0.000899281	0	0	0.000917852	0	0.000875274	0	0	0.00595238	0.00138026	0.0208333	0	0.0017316	0.00102512	0	0.00126024	0.00889328	0.0330189	0.00617284	0	0	0	0	0	0.00423012	0.00180343	0.00640205	0	0.00190114	0	0.0422297	0.0070922	0	0.00135135	0	0.000671592	0.000496524	0.00173913	0.00182704	0.00318134	0	0.0028169	0	0	0
HC-077	Training	Healthy	0	0.00110865	0.00127389	0	0	0.00126342	0	0.000626566	0	0	0.00298507	0.00346021	0.00937207	0	0	0	0	0.000758725	0	0.0467836	0.00910125	0	0	0	0	0	0.00110619	0.00442478	0.00830737	0	0.00156986	0	0.035545	0.00638104	0	0.00207039	0	0	0.00094162	0	0	0.00794913	0	0.0040404	0	0	0
HC-079	Training	Healthy	0	0.000864304	0	0.00456621	0	0	0	0	0	0	0.00308404	0.00262238	0.00847458	0	0.00209864	0.000673401	0	0.00265781	0.00106157	0.005	0.0027933	0.00193424	0	0	0	0	0.00655431	0.00604839	0.00289226	0	0.00251256	0	0.0229446	0.0026738	0	0.00159744	0.00217628	0.000856898	0	0.000718391	0	0.00648649	0	0.00230061	0	0	0
HC-080	Training	Healthy	0	0	0	0	0.00191388	0.000564016	0	0	0	0	0.00339847	0	0.0052356	0	0.00108696	0	0	0.00147601	0.00246305	0.0380435	0.00585366	0.002	0	0	0	0	0.00197824	0.00361446	0.00559552	0	0.00119048	0	0.0134875	0.00578035	0	0.00289436	0	0.000814332	0.00133067	0.00143678	0	0.00897436	0	0.000881834	0	0	0
HC-083	Training	Healthy	0.00156986	0	0.000778816	0	0.00124146	0	0	0	0	0	0.0117587	0.00181378	0.0133524	0	0.00251889	0	0	0	0.000685871	0.00625	0.028777	0	0	0.000459348	0	0.00421941	0.0227848	0.00279135	0.000504286	0	0.0179171	0	0.0158151	0.0013947	0.00117716	0.00273973	0.00497512	0.000567215	0.000504286	0.00125366	0.00296862	0.00913621	0	0.000576037	0.00609385	0.00261643	0.00358423
HC-086	Training	Healthy	0	0	0.0011976	0	0	0	0	0	0	0	0.00535236	0	0.00666112	0	0.00240096	0.000757002	0	0.00152323	0	0.0333333	0.0113379	0.00230415	0	0	0	0	0.00715746	0.00495663	0.00256849	0	0.00145349	0	0.0331384	0.00381679	0	0.00152672	0	0	0	0.000790514	0.00147167	0.00397878	0	0	0.00186916	0.000859107	0
HC-131	Training	Healthy	0	0	0.00117233	0	0.00114286	0	0	0	0.00378788	0	0.00578035	0	0.0080573	0	0	0.000753012	0	0.00086881	0	0.080292	0.0178571	0.00199601	0	0	0	0	0.00447928	0.0058309	0.0040282	0	0.00140056	0	0.0171103	0.00758725	0	0	0.000726744	0	0	0.001638	0.0016247	0.0251852	0	0	0.00409417	0	0
HC-164	Training	Healthy	0	0	0	0.00613497	0	0	0	0	0	0	0.00436681	0	0.00530504	0	0	0	0	0	0	0.0508475	0.0194805	0	0	0	0	0	0.0157143	0.0251889	0.0104712	0	0.0021978	0	0.0223714	0.0122549	0	0.00265957	0.00487805	0.0013624	0	0.00230415	0	0.00744879	0	0.00126743	0	0	0
HC-176	Training	Healthy	0	0	0	0	0	0	0	0	0.00425532	0	0.000946074	0.00354191	0.00232739	0	0	0	0	0	0	0.0392157	0.0031881	0	0	0	0	0	0.00650759	0.00374065	0	0	0.00770218	0	0.00446429	0.00511696	0	0.00200401	0	0	0	0	0	0.00803859	0	0.000882613	0	0	0
HC-180	Training	Healthy	0	0	0.000981354	0	0	0	0.000479386	0	0	0	0.00323887	0.0017762	0.00476515	0	0.00192864	0	0	0	0	0.025	0.0149402	0.00215983	0	0	0	0.00214592	0.0107623	0.00332963	0.00537222	0	0.0151163	0	0.0138889	0.00398671	0.000879507	0.00453172	0.0023753	0.00077101	0.00195567	0	0	0.0187793	0	0.000997009	0.000857633	0	0
HC-182	Training	Healthy	0	0.000682128	0.000796813	0	0	0	0	0.000420345	0	0	0.00200938	0.00231839	0.00225861	0	0	0	0	0	0.00195695	0.028777	0.00783972	0	0	0	0	0	0.00355872	0.00500501	0.00070373	0	0.00336323	0	0.0130378	0.00325556	0	0.00128041	0	0.000719942	0	0.000567537	0.00056338	0.0168818	0	0	0.00075643	0	0.00396825
HC-213	Training	Healthy	0.00289017	0.00350877	0.00106952	0	0.00122549	0	0	0	0	0	0.0111675	0.00227531	0.00953895	0	0.00373599	0	0	0	0	0.0342857	0.0110837	0	0	0	0	0.00469484	0.0112474	0.0110132	0.00958466	0	0.00851064	0	0.0261569	0.00681818	0	0	0.00734214	0	0.000791766	0.00075188	0.00282287	0.0202492	0	0.000951475	0.00292683	0.000829187	0
HC-260	Training	Healthy	0.003003	0	0.00119048	0	0	0	0	0	0.00387597	0.002331	0.00277521	0	0.00992556	0	0	0.000748503	0	0	0.0013947	0.027027	0.00924855	0	0	0	0	0	0.00411946	0.00426743	0.00607287	0	0.0110906	0	0.0284464	0.0111288	0	0.0037037	0.00384025	0.000956023	0	0.00269058	0	0.00791139	0	0	0.004111	0.000848176	0
HC-303	Training	Healthy	0	0	0	0	0	0	0	0	0	0	0.00481541	0	0.00571429	0	0	0	0	0.000765111	0	0.0248756	0.00735294	0.00378072	0	0	0	0	0.00967118	0.0010917	0.000759301	0	0.0011919	0	0.013245	0.00386349	0	0.00315956	0.00122775	0.000814332	0	0	0	0.00773196	0	0.000814996	0.00171969	0	0
HC-307	Training	Healthy	0	0.00106724	0.00111483	0	0	0	0	0	0	0	0.003996	0.00117371	0.00433276	0	0	0	0	0.00176835	0	0.0382166	0.00125156	0.00234192	0	0	0	0	0	0.00566572	0.00619835	0	0	0	0.0142566	0.00488599	0	0.00192308	0.00220264	0.00101112	0	0.0008726	0	0.00671141	0	0.00099108	0.00212089	0	0
HC-310	Training	Healthy	0	0	0	0	0.000883392	0	0	0	0	0	0.0178449	0.000693001	0.00877706	0	0.00293255	0.000477099	0	0.000591366	0	0.0231481	0.0392478	0.00140449	0	0	0	0.00170358	0.0242241	0.00343938	0.00494438	0	0.0087146	0	0.0101156	0.0060208	0.00373413	0.00140252	0.0136226	0.00134048	0.00505334	0.00216567	0.00393507	0.00595829	0.00118624	0.00133779	0.00517464	0.00243013	0
HC-331	Training	Healthy	0.0023753	0.00112994	0	0	0	0	0	0	0	0	0	0	0.0014892	0	0	0	0	0	0	0.0176471	0.00978474	0	0	0	0	0	0.00661626	0.00346821	0.000783699	0	0.00200803	0	0.00826446	0.0026936	0	0.00169492	0.0011554	0	0.000675676	0.00137174	0.0027027	0.00541272	0	0.00172265	0.00190114	0.000675676	0
HC-335	Training	Healthy	0	0	0	0	0	0.000592768	0	0	0	0	0.000997009	0	0.00318979	0	0.00123001	0.000653168	0	0	0.00259067	0.0883978	0.00538793	0	0	0	0	0.0021978	0.00101317	0.0144737	0.00600858	0	0.00330761	0	0.0223752	0.00711462	0	0.00165837	0.00267917	0	0	0	0	0.0055325	0	0	0	0	0
HC-342	Training	Healthy	0.00181818	0.000915751	0	0.00429185	0.0018315	0	0	0	0	0	0.00137457	0.00158604	0.00253004	0	0.00081367	0	0	0.00108696	0.000861326	0.0357143	0.00500715	0	0	0	0	0	0.00217234	0.00285171	0.00192926	0	0.000903342	0	0.013373	0.00168445	0	0.00131406	0.0013459	0.00067981	0	0	0.000576701	0.0102857	0	0	0.000834725	0	0
HC-343	Training	Healthy	0	0.000912409	0	0	0	0.000426439	0.0003663	0.000407997	0	0	0.0034626	0	0.00252048	0.000565611	0	0.000502765	0	0.000621504	0	0.0243902	0.00664207	0.00209644	0	0	0	0	0.00527506	0.00542986	0.00184388	0	0.00890208	0	0.0138122	0.0102389	0	0.00252845	0.0031348	0	0	0.000612745	0	0.0021645	0	0	0	0.000593824	0
HC-345	Training	Healthy	0	0.000649773	0	0	0	0	0	0	0	0	0.00180288	0.00077101	0.00604433	0	0	0.000448229	0	0	0	0.0351759	0	0	0	0	0	0.00173913	0.00158604	0.0099108	0.00457516	0	0.000976562	0	0.0267606	0.0082282	0	0.00131234	0.00220556	0	0	0.00107411	0	0.011274	0	0	0.0030349	0	0
HC-348	Training	Healthy	0	0	0.000873362	0	0	0	0	0	0	0	0.00785546	0.00247934	0.00657414	0	0.000992063	0	0	0	0	0.0365297	0.00355556	0	0	0	0	0.00168634	0.000814332	0.00685714	0.00446761	0	0.00193798	0	0.0215054	0.00497203	0	0.00426136	0	0.00069541	0	0.000635324	0	0.0102171	0	0.000668449	0.0018622	0	0
HC-363	Training	Healthy	0	0	0.000968992	0.011976	0	0	0	0	0	0	0.00237154	0	0.00695518	0	0.000892857	0	0	0.000753012	0.00101626	0.00671141	0.0151372	0.00268817	0	0	0	0	0.0235192	0.00495663	0.00229358	0	0.0454545	0	0.0180451	0.00439975	0.000979432	0.00301205	0.00869093	0.000803213	0.000658328	0	0.000667111	0.0730816	0	0	0	0.00069979	0
HC-369	Training	Healthy	0	0	0	0	0	0	0	0	0.0027933	0	0.00545171	0.00241158	0.00977199	0	0.00157729	0.000977995	0	0	0	0.0251256	0.00670017	0	0	0	0	0	0.00334448	0.00531915	0.00416667	0	0.00220994	0	0.022187	0.00659472	0	0	0.0014245	0.000676133	0	0	0.000592768	0.00961538	0	0	0.000860585	0	0
HC-381	Training	Healthy	0	0	0	0	0	0	0	0	0	0	0	0.00166528	0.00270088	0	0.00288809	0	0.00091659	0.00067659	0.000946074	0.0257732	0.00498931	0	0	0	0	0	0.00162866	0.00306435	0.00905292	0	0	0	0.0132013	0.00719424	0	0.00140845	0.00138504	0	0	0	0	0.0107784	0	0.00137457	0	0	0
HC-387	Training	Healthy	0.00247525	0	0	0	0.00207039	0	0	0	0.00316456	0	0.00483425	0	0.0060274	0	0.000761035	0.000476872	0	0.00126904	0.00377358	0.0210526	0.00234558	0.00526316	0	0	0	0	0.00156617	0.00720165	0.00394477	0	0.00319829	0	0.0139665	0.00922409	0	0.00150376	0.00043802	0	0	0.00110375	0.00126183	0.00892857	0	0	0.000772798	0.000520562	0
HC-390	Training	Healthy	0	0	0.000897666	0	0	0	0	0.000411184	0	0	0.00147059	0	0.00486618	0	0	0	0	0.000666223	0.0028626	0.0163043	0.00249169	0	0	0	0	0	0.00243112	0.00327154	0.00424929	0	0.001002	0	0.0109375	0.00611995	0	0	0.000492368	0	0	0.00186335	0.000578704	0.0107759	0	0.000678426	0	0	0
HC-398	Training	Healthy	0	0	0	0	0	0	0	0	0	0	0.00211566	0.000846024	0.00315856	0	0.00155642	0.000473037	0	0	0	0.0186335	0.000805802	0	0	0	0	0	0.00415973	0.00759013	0.0071568	0	0.00407332	0	0.0180995	0.00354191	0	0	0.000888889	0.00074239	0	0	0.0011409	0.00652884	0	0.000715308	0	0	0
HC-404	Training	Healthy	0	0	0	0	0	0	0	0	0	0	0.00448718	0	0.00277778	0	0.00143062	0	0	0	0	0.0238095	0.00907591	0	0	0	0	0	0.00243112	0.00534759	0.0040864	0	0.00113507	0	0.0198413	0.00926936	0	0.00147493	0.00129422	0	0.000549451	0.00113314	0.00163755	0.00461361	0	0.000622665	0.00504202	0.00111919	0
HC-416	Training	Healthy	0	0	0	0	0	0.000754432	0	0	0	0	0.00130976	0.000762777	0.0047142	0	0.000658328	0	0	0.000638978	0	0.0287356	0.00356888	0	0	0	0	0	0.0016116	0.00391007	0.00376412	0	0.00094518	0	0.0177419	0.00533175	0	0	0.000437445	0	0	0.000568182	0	0.00548246	0	0	0.000786164	0	0
HC-452	Training	Healthy	0	0	0	0	0.00131062	0	0	0	0	0	0.00494438	0	0.00344037	0	0	0	0	0	0.0021692	0.0276243	0.00894855	0	0	0	0	0	0.00330396	0.0150094	0.00802139	0.0020202	0.00150376	0	0.0372208	0.00351185	0	0.00213675	0	0	0	0	0	0.00503356	0	0	0.0011325	0	0
HC-454	Training	Healthy	0	0.00111483	0.0011534	0	0	0	0	0	0.0037037	0	0.00707547	0	0.00759013	0	0.00125786	0	0	0	0	0.025641	0.0119956	0	0	0	0	0	0.00643087	0.0027137	0.00365965	0	0.00269542	0	0.00681431	0.00990917	0.00135501	0.0020202	0.00372856	0.00103199	0.00155159	0.00323102	0	0.00914634	0	0.000861326	0.00123609	0	0
HC-455	Training	Healthy	0	0	0	0	0.00151976	0	0	0	0	0	0.00437445	0	0.00517751	0	0	0	0	0	0	0.00606061	0.00178891	0	0	0	0	0	0	0.00243902	0.000807754	0	0	0	0.013468	0.000688231	0	0	0	0	0	0.000683527	0	0.00296736	0	0.00160385	0	0	0
HC-464	Training	Healthy	0	0	0	0	0	0	0	0	0	0	0	0	0.0040568	0	0	0	0	0	0	0.00990099	0.00376294	0	0	0.000619195	0	0	0.00253807	0.00105374	0.00147601	0	0.00251256	0	0.0147783	0.00262467	0	0.00138696	0.00331492	0	0	0.00141243	0	0.00358423	0	0	0	0.000680735	0
HC-479	Training	Healthy	0	0	0	0	0	0	0	0	0	0	0.00171086	0	0.0038432	0	0	0	0	0	0	0.0543478	0.00308325	0.00311526	0	0	0	0	0.00387973	0.00547945	0.0044484	0	0.00114025	0	0.011745	0.00576369	0	0.00310559	0	0	0	0.00137174	0	0.0117647	0	0	0.00292398	0	0
HC-491	Training	Healthy	0	0	0	0	0	0	0	0	0.00314465	0	0.002849	0	0.00464396	0	0	0	0	0	0	0.0184332	0.00660377	0	0	0	0	0	0.00197044	0.0013245	0.000857633	0	0	0	0.0102916	0.0104322	0	0	0	0	0	0	0	0.0131406	0	0.000818331	0.00106724	0	0
HC-495	Training	Healthy	0	0	0	0	0.00112613	0.000513875	0	0	0	0	0.00339847	0	0.0036049	0	0.000977517	0	0	0.000740741	0	0.0268456	0.00895255	0.00219298	0	0	0	0	0	0.00334448	0.00219619	0	0.00406091	0	0.0165746	0.00745257	0	0.00510204	0.0017301	0.000791766	0	0	0	0.0106383	0	0.00154202	0.00290135	0	0
HC-499	Training	Healthy	0	0	0.00158983	0.00564972	0	0	0	0	0	0	0.00201005	0.00234742	0.00842359	0	0	0	0	0.00109051	0	0.032	0.00655308	0	0	0	0	0	0.00956284	0.0016835	0.00598086	0	0.00729927	0	0.0257611	0.00696517	0.00136612	0.00642398	0.00196271	0	0	0.00104275	0.0010142	0.0201835	0	0.00119048	0.00519211	0	0
HC-500	Training	Healthy	0.00194553	0	0	0	0	0	0	0.00128123	0	0	0.00875486	0.0042328	0.0115226	0	0.00340136	0	0	0	0	0.033557	0.0113379	0	0	0.00094162	0	0	0.00511247	0.00145985	0.00578592	0.00149254	0.00443131	0	0.0202703	0.00663228	0	0.00490998	0.00155885	0.000927644	0.00318218	0.00159744	0.000829876	0.00919842	0	0.000884173	0.00308325	0.00176835	0
HC-501	Training	Healthy	0	0.00274725	0.00364964	0	0	0	0	0.00082713	0	0	0.0130039	0.00115075	0.00662252	0	0.0029985	0	0	0	0	0.0194805	0.0156919	0.0118483	0	0	0	0	0.017301	0.0109718	0.00440529	0	0.00486224	0	0.015873	0.0102669	0	0	0.00561272	0.00106045	0.00103199	0	0.00121212	0.0115132	0	0.00103413	0.00398936	0	0
HC-087	Training	Healthy	0	0	0.00217628	0	0	0	0	0	0	0	0.00522388	0.00081103	0.00449294	0	0	0	0	0.000640615	0.00246002	0.0265957	0.00837209	0	0	0	0	0.00398406	0.00392773	0.0117509	0.0084246	0	0.0045045	0	0.0264901	0.00417412	0	0.00127226	0.000560852	0	0	0.000610128	0.0023015	0.00673077	0	0	0.00231303	0.000766284	0
HC-088	Training	Healthy	0	0	0	0	0	0	0	0	0	0	0.00558659	0	0.00913242	0	0	0	0	0	0	0.0619469	0.00260417	0	0	0	0	0	0.00125313	0.00471698	0.00412797	0	0.0048	0	0.0203046	0.00084674	0	0.00371058	0.000775795	0	0	0.00167224	0	0.00773994	0	0.00106838	0.00231214	0	0
HC-089	Training	Healthy	0	0	0	0.0052356	0	0	0	0	0	0	0.00563698	0	0.00883219	0	0	0	0	0.00178094	0	0.0229008	0.0126582	0	0	0	0	0	0.00691244	0.00810373	0.00641711	0	0.0147783	0	0.0395062	0.00447227	0	0	0.000814332	0	0	0.000932836	0.00107296	0.0190174	0	0	0.00119474	0	0
HC-090	Training	Healthy	0	0.00223714	0	0.0236967	0.00116009	0	0	0	0	0	0	0.00110742	0.0105914	0	0	0	0	0	0	0.0394737	0.0388769	0	0	0	0	0	0.0387168	0.00793651	0.00104275	0	0.0549828	0.00127226	0.0091954	0.00416667	0.00120482	0	0.00839054	0	0	0	0.00087184	0.0677233	0	0	0.00453515	0	0
HC-093	Training	Healthy	0	0	0	0	0	0.000623441	0	0	0	0	0.0095339	0	0.00448833	0	0	0	0	0	0	0.0347826	0.0106132	0	0	0	0	0	0.0143541	0.00152905	0.0020141	0	0.00179533	0	0.021322	0.00324412	0	0.0019802	0.00150602	0.00101317	0	0.00161421	0.00708502	0.00766871	0	0	0.00348028	0	0
HC-098	Training	Healthy	0	0.0015625	0	0	0.00135318	0	0	0	0	0	0	0.00124688	0.00301205	0	0	0	0	0	0	0.0214286	0	0	0	0	0	0	0	0	0.00345224	0	0	0	0	0.000915751	0	0	0	0	0	0	0	0.00536913	0	0	0	0	0
HC-100	Training	Healthy	0	0	0	0	0	0	0	0	0	0	0.00953895	0	0.00411523	0	0	0	0	0	0	0.0948276	0.0160142	0.00265957	0	0	0	0	0.0137931	0.0107991	0.00884956	0	0.00425532	0	0.0103896	0.0098401	0.00176056	0	0.00110619	0.00272109	0	0.00112867	0.00258398	0.0124224	0	0.00130548	0	0	0
HC-101	Training	Healthy	0	0	0	0	0	0	0	0	0	0	0	0	0.00120627	0	0	0	0	0.00109769	0	0.125	0.00925926	0	0	0	0	0	0	0.0242826	0.0154062	0	0.00365631	0	0.0368272	0.00665188	0	0	0.00102041	0	0	0.00104603	0.00217865	0.00773694	0.0734177	0	0	0	0
HC-102	Training	Healthy	0	0	0.00157729	0	0	0	0	0	0	0	0.00304414	0	0.0027972	0	0.0019305	0	0	0	0	0.0666667	0.0105263	0	0	0	0	0	0.00647249	0.00705882	0.0029985	0	0	0	0.0222222	0.00128535	0	0	0.00110742	0	0.00119048	0	0	0.0128755	0	0.00134771	0	0	0
HC-105	Training	Healthy	0	0	0	0	0	0	0	0	0	0	0.00452489	0.00125313	0.00813008	0	0.00148368	0	0	0	0	0.0163934	0.00684932	0	0	0	0	0	0.00238095	0	0	0	0.00707965	0	0.0111111	0.00427716	0	0.00214133	0	0	0.00097371	0	0.000938086	0.0108108	0	0	0.00238949	0.00121065	0
HC-106	Training	Healthy	0	0	0.00143885	0	0	0	0	0	0	0	0.00131234	0	0	0	0	0	0	0	0.00165289	0.020202	0.00550964	0	0	0	0	0	0.00123305	0.00162602	0.00352113	0	0.00653595	0	0.0193237	0	0	0	0	0	0	0.000925069	0	0.0021978	0	0	0.0013459	0	0
HC-107	Training	Healthy	0	0	0	0	0	0	0	0	0	0	0.00325203	0.000994036	0.0032	0	0	0.000650195	0	0	0	0.00581395	0.0100604	0	0	0	0	0	0.00707339	0.00368098	0.00165975	0	0.00408163	0	0.0112994	0.00257235	0	0	0.00058072	0	0	0.00135318	0.00144509	0.00391134	0	0	0.00175131	0	0
HC-108	Training	Healthy	0	0	0.00155039	0	0	0	0	0	0	0	0	0	0.00213904	0	0	0	0	0	0	0.0344828	0.00142248	0	0	0	0	0	0.00116959	0	0.00112486	0	0.00186567	0	0.0125	0.00533808	0	0.00456621	0	0	0	0	0	0.00170648	0	0	0.0025641	0	0
HC-109	Training	Healthy	0	0	0	0	0	0	0	0	0	0	0.00399467	0.00260417	0.0077951	0	0	0	0	0	0	0.068323	0.00679348	0	0	0	0	0	0.00129534	0.0124777	0.0035503	0.00221729	0.00156986	0	0.025641	0.00481696	0	0	0	0	0	0.00105263	0	0.0157068	0	0	0.00118624	0	0
HC-110	Training	Healthy	0	0	0	0	0	0	0	0	0	0	0.00362319	0	0.00206398	0	0	0	0	0	0	0.023622	0.00381679	0	0	0	0	0	0.00214362	0.00150376	0.00211193	0	0.00145773	0	0.0108696	0.00234558	0	0	0	0	0	0.000853242	0	0.0046225	0	0	0.00118906	0	0
HC-111	Training	Healthy	0	0	0	0	0	0	0	0	0	0	0.0013947	0	0.0042735	0.00130208	0.003663	0	0	0	0	0.0215054	0.00561798	0	0	0	0	0	0.00165017	0.00645161	0.00565771	0	0	0	0.00326797	0.00480769	0	0	0	0	0	0	0.00243309	0.00634249	0	0	0.00793651	0	0
HC-132	Training	Healthy	0	0	0.00118624	0	0.00140449	0	0	0	0	0	0.0030349	0	0.00459242	0	0	0	0	0	0	0.0555556	0.00403769	0	0	0	0	0	0.00261097	0.0116505	0.0103448	0	0.00265252	0	0.016055	0.0126706	0	0.00205761	0.00160385	0	0.000851064	0	0	0.00724638	0	0.00113122	0.00120482	0	0
HC-139	Training	Healthy	0	0.00445633	0.00251572	0	0	0	0	0.000705716	0	0	0.00504414	0.00634058	0.00707965	0	0.00140449	0.000869565	0	0	0	0.104651	0.0189702	0.004914	0	0	0	0	0.0221729	0.0164234	0.0118483	0	0.00851789	0	0.0530303	0.0181818	0.00118343	0.00208333	0.00423729	0	0.00179051	0.000853971	0.0010917	0.011194	0	0	0.00604595	0.00178891	0
HC-143	Training	Healthy	0	0.00160514	0.00143472	0	0	0	0	0	0	0	0.0097493	0	0.0138018	0	0.00176991	0.00220751	0	0.00626566	0.00571429	0.0857143	0.0106707	0	0	0.00138122	0.00243902	0.0078125	0.00788436	0.0191489	0.0137174	0.00295858	0	0	0.052506	0.0163361	0	0.0039604	0.000983284	0	0	0.00221729	0	0.0084317	0	0.00412088	0.00148368	0	0
HC-157	Training	Healthy	0.0322581	0	0	0.00502513	0.00131752	0	0	0	0	0	0.00104384	0.00694444	0.000847458	0	0	0.000820345	0	0	0	0.110429	0.0071599	0	0	0	0	0	0.025227	0.0201439	0.0234694	0	0.0535456	0	0.0281426	0.0100251	0.00114679	0.0259259	0.00930233	0	0	0.00607639	0.00151515	0.0714286	0	0.006	0	0	0
HC-113	Training	Healthy	0	0.00130039	0.0027137	0	0.0034904	0	0	0.000784314	0	0	0.00811908	0	0.00430108	0	0	0	0	0	0	0.0298507	0.0113636	0	0	0	0	0	0.00549451	0.00456621	0.00231481	0	0.00172414	0	0.0123762	0.00732984	0	0.00254453	0.00170503	0	0.0010582	0.00107759	0.001	0.0120724	0	0	0	0	0
HC-115	Training	Healthy	0	0.00106045	0.00129534	0	0	0	0	0	0	0	0.00396825	0.00113636	0.00322061	0	0.003663	0	0	0	0	0.0387097	0.00596659	0	0	0	0	0	0.00331858	0.00912647	0.00466853	0	0	0	0.00635593	0.000786164	0	0	0.00074129	0	0	0	0	0.00764526	0	0.00109529	0.00321888	0	0
HC-116	Training	Healthy	0.00358423	0	0	0	0	0	0	0	0	0	0.00158228	0	0.00347625	0	0.00181818	0	0	0.00221239	0	0.0314465	0.00801282	0	0	0	0	0	0.00512164	0.00543478	0.00529101	0	0.00211864	0	0.0245098	0.00986842	0	0	0.00105485	0	0	0.00127714	0	0.0039604	0	0	0.00143678	0	0
HC-118	Training	Healthy	0	0	0	0	0	0	0	0	0	0	0	0	0.00176367	0	0	0	0	0.00157729	0.00253807	0.0352113	0.00767263	0	0	0	0	0	0	0.00589971	0.00465116	0	0.00560224	0	0.00840336	0.0105079	0	0	0	0	0	0.003861	0	0.00557103	0	0	0	0	0
HC-119	Training	Healthy	0	0	0	0	0	0	0	0	0	0	0.00503778	0.00134953	0.00584112	0	0	0	0	0	0.00188324	0.0225564	0.00788644	0	0	0	0	0	0.0104031	0.00682594	0.00376412	0	0	0	0.0240964	0.00326797	0.00160256	0.00626959	0.00103413	0	0	0.00120773	0.00109051	0.00559701	0	0	0.00387597	0	0
HC-120	Training	Healthy	0	0	0.00376648	0	0	0	0	0	0	0	0.00363636	0	0.00147493	0	0	0	0	0.00407609	0	0.0675676	0.00907441	0	0	0	0	0	0.0123839	0.00443459	0.00311526	0	0.00719424	0	0.015625	0.0044843	0	0	0.0026738	0	0.00314465	0	0	0.0218447	0	0.00175439	0.00183486	0	0
HC-121	Training	Healthy	0	0	0	0	0	0	0	0	0.00520833	0.00364964	0.00460829	0	0.00520833	0	0	0	0	0	0	0.0300752	0.0112	0	0	0	0	0	0.0069735	0.010142	0.00446429	0	0.0162037	0	0.0166667	0.00617284	0	0	0	0	0	0	0	0.0242291	0	0.00157729	0	0	0
HC-123	Training	Healthy	0	0.00121065	0	0	0	0	0	0.000699301	0.00552486	0	0.0126103	0.00414938	0.00593472	0	0.00421348	0.000888889	0	0	0.00167785	0.0763359	0.0108548	0.00392157	0	0	0	0	0.0117801	0.0147783	0.00590319	0	0.0188285	0	0.0437956	0.00951475	0	0	0.00340716	0.00117786	0.000999001	0	0.00545951	0.0414414	0	0.00141044	0.00238379	0	0
HC-124	Training	Healthy	0	0	0	0	0	0	0	0	0.00371747	0	0.00489596	0	0.011399	0	0.00152439	0	0	0	0	0.0227273	0.00655308	0	0	0	0	0	0	0.00701754	0.00713436	0	0.0017452	0	0.0242915	0.00815217	0	0.00167224	0.000878735	0	0	0.00190114	0.000884173	0.0149007	0	0.00121951	0.00482509	0.00104603	0
HC-126	Training	Healthy	0	0	0.00109409	0	0	0	0	0	0	0	0.000986193	0	0.00405844	0	0	0	0	0	0	0.0112994	0.0145577	0	0	0	0	0	0.0117521	0.0038961	0.00184843	0	0.00369004	0	0.0214844	0.00304878	0	0	0.000692042	0	0	0	0.000747943	0.0156695	0	0	0.00206825	0	0
HC-129	Training	Healthy	0	0	0	0	0.00129702	0.000588582	0	0	0	0	0.00589391	0	0.00651997	0	0	0	0	0	0.00281294	0.0136054	0.0023175	0.00400802	0	0	0	0	0.00414079	0.00726392	0.00693241	0	0.00137174	0	0.0217865	0.00540541	0	0.00348432	0.00130039	0	0	0	0	0.00314961	0	0	0	0	0
HC-133	Training	Healthy	0	0.00217865	0	0	0.000998004	0	0.00095648	0.00157068	0	0	0.00519931	0.00254453	0.00458115	0	0	0.000637349	0	0	0	0.0333333	0.0111562	0.00796813	0	0	0	0	0.0115658	0.00539957	0.00478851	0	0.00603865	0	0.0197842	0.00458415	0.000980392	0.00145349	0	0	0.000711238	0	0.000704722	0.00874317	0	0.000862813	0.00247729	0	0
HC-134	Training	Healthy	0	0	0.00208768	0	0	0	0	0	0	0	0.00898876	0	0.00350877	0	0	0	0	0	0.00506329	0.0359712	0.00456621	0.0230263	0	0	0	0	0.00372439	0.00275482	0	0	0.00485437	0	0.0327381	0.0138037	0	0	0.00155039	0	0	0.00192308	0.00150602	0.0191847	0	0	0.002079	0	0
HC-137	Training	Healthy	0	0	0	0	0	0	0	0.000671141	0	0	0.00102669	0.001	0.00487409	0	0	0	0	0	0.00247831	0.034632	0.00645856	0.00240385	0	0	0	0	0.00189573	0.00641849	0.00660377	0	0.00997151	0	0.0127737	0.00655201	0	0.0016129	0.000702741	0	0	0.00255102	0.000891266	0.0178082	0	0	0.00407332	0	0
HC-138	Training	Healthy	0	0.00140056	0	0	0	0	0	0	0	0	0.00291545	0	0.00347222	0	0	0	0	0	0.0012837	0.0432432	0.00757576	0.0102564	0	0	0	0	0.002002	0.0103226	0.00557621	0	0	0	0.0194932	0.00241741	0	0	0.000742942	0	0	0	0.000803859	0.00933333	0	0	0.0031746	0	0
HC-328	Training	Healthy	0	0	0.00112233	0	0	0	0	0.00060241	0	0	0.00445434	0.00107643	0.00671141	0	0.00121359	0.000786164	0	0	0	0.0572917	0.00674916	0.010929	0	0	0	0	0.0145833	0.00653595	0.0046729	0	0.00416089	0	0.0144144	0.0108424	0	0	0.00145879	0	0	0	0	0.0119403	0	0.00181818	0.00114679	0	0
HC-140	Training	Healthy	0	0	0	0	0.00168919	0	0	0	0	0	0.00540541	0.00131579	0.00361011	0	0.00173913	0	0	0	0	0.075	0.0188383	0	0	0	0	0	0.0140665	0.0121739	0.00514801	0	0.00204082	0	0.0205656	0.00742574	0	0	0	0	0	0.0011976	0	0.00963391	0	0	0.00284091	0.00130548	0
HC-142	Training	Healthy	0.00178253	0	0.000825764	0	0	0	0	0	0	0	0.00265076	0.000874891	0.00286369	0	0.000853971	0	0	0	0	0.0102564	0.00389408	0	0	0	0	0	0.000738007	0.00502008	0.00430416	0	0.00209644	0	0.00776398	0.0026824	0	0	0	0	0	0	0.00167691	0.00866739	0	0.00138793	0	0	0
HC-330	Training	Healthy	0	0	0	0	0	0	0	0	0	0	0.000728332	0.000956938	0.00521173	0	0	0	0	0.000706215	0	0	0.00250209	0.002457	0	0	0	0	0.00359712	0.00318471	0.000719424	0	0.0052356	0	0.00786164	0.00192802	0	0	0.00107585	0	0.000616523	0.000603865	0	0.00464037	0	0.000745156	0.000930233	0.000619963	0
HC-145	Training	Healthy	0	0	0	0	0	0.000894055	0	0	0	0	0.00484094	0.0015361	0.00692841	0	0	0	0	0.00199071	0.000978474	0.0420561	0.00585774	0	0	0	0	0	0.00817844	0.00713649	0.00323415	0	0.004329	0	0.0248538	0.00586354	0	0	0.000972763	0.000683995	0	0.00118906	0.000618429	0.0131868	0	0.000680272	0.00221729	0	0
HC-146	Training	Healthy	0.00181159	0.000739098	0.000813008	0	0.000903342	0	0	0.000520562	0	0.00162866	0.00388802	0.00449775	0.00593276	0	0.00288739	0	0	0.000621891	0	0.0367347	0.00830258	0	0	0	0	0	0.00528701	0.00327869	0.00456969	0	0.00580271	0	0.0173661	0.00597372	0.000895255	0.00277008	0.00113314	0.00143062	0	0.000592768	0.00123839	0.0111732	0	0.00140351	0.00372578	0.000675219	0
HC-148	Training	Healthy	0.00236407	0.001657	0.00315789	0.00581395	0.00234467	0.000549753	0	0.00100402	0	0.00229885	0.00311284	0.000909918	0.00501074	0	0.0020555	0.00186916	0	0.00148368	0.00324675	0.0348837	0.00865385	0	0	0	0	0	0.00430663	0.00894855	0.00825083	0	0.00363196	0	0.0171233	0.00604433	0	0.00166667	0.00110681	0	0.00283086	0.00140252	0.000583771	0.0175659	0	0.00276243	0.00166528	0	0
HC-149	Training	Healthy	0	0	0	0	0	0	0	0	0	0	0.00904977	0	0.00666173	0	0.00232829	0	0	0.00074239	0.00113636	0.0366972	0.00715746	0	0	0.000786164	0	0	0.00631199	0.00636943	0.00322581	0.00176678	0.00635324	0	0.0282392	0.00618557	0	0.00172414	0.00336474	0	0	0.00071582	0	0.00898588	0	0	0.000912409	0	0
HC-151	Training	Healthy	0	0.00119904	0	0	0	0	0	0	0	0	0	0.000881834	0.00181488	0	0	0	0	0	0	0.00526316	0.00731707	0	0	0	0	0	0.00241352	0.00823893	0.0038373	0	0.00218103	0	0.00896861	0.00246457	0	0.00153374	0	0	0	0	0	0.00381679	0	0.001	0.00170648	0	0
HC-154	Training	Healthy	0	0	0	0.0108696	0.00326264	0	0	0	0	0	0	0.00119332	0.00506971	0	0	0	0	0	0	0.0658683	0.0120664	0	0	0	0	0	0.00280899	0.00980392	0.0107672	0	0	0	0.0229885	0.00822562	0	0	0	0	0	0	0	0.0155945	0	0	0.00138313	0	0
HC-156	Training	Healthy	0	0	0	0	0	0	0	0	0	0	0	0.00173611	0.00143266	0.00138889	0	0	0	0	0	0.138614	0.0153584	0.00684932	0	0	0	0	0.00325203	0.00838574	0.011713	0	0.00198807	0	0.00862069	0.00360577	0	0	0.00117233	0	0	0.00122549	0	0.0410959	0	0.00157978	0.00357782	0	0
HC-158	Training	Healthy	0	0.00442478	0	0	0	0	0	0	0	0	0	0	0.0151229	0	0	0	0	0.00166667	0	0.0425532	0.00849257	0	0	0	0	0	0.0036036	0.0171149	0.00902527	0	0	0	0.00716846	0.00792393	0	0	0	0	0	0.00165837	0	0.0106952	0	0.00350877	0	0	0
HC-159	Training	Healthy	0	0	0	0	0	0.000694927	0	0.00075643	0	0	0.00123305	0.00113507	0.00193611	0	0	0	0	0	0.0013624	0.0449438	0.00267023	0	0	0	0	0	0	0.00420168	0.00489237	0	0	0	0.00652174	0.00585774	0	0.00174216	0.0016247	0	0	0	0	0.005997	0	0	0.00236407	0	0
HC-160	Training	Healthy	0	0	0	0.00719424	0	0.00109769	0	0	0	0	0	0	0.00451128	0	0.00255754	0	0	0	0	0.0150376	0.00194553	0	0	0	0	0	0.00324149	0.0105263	0.00851789	0	0	0	0.0442177	0.00308642	0	0	0.00257732	0	0	0.00338409	0	0.00714286	0	0.00172712	0	0	0
HC-161	Training	Healthy	0	0.000754148	0.000895255	0	0.000979432	0	0	0	0	0	0.00242522	0.000894454	0.00594059	0	0	0	0	0	0	0.026178	0.00185874	0	0	0	0	0	0.0024077	0.00386473	0.00275672	0	0.0030581	0	0.0277372	0.00228833	0.000891266	0	0.000555864	0.000734754	0.000581734	0.000638162	0.000726216	0.0059952	0	0	0	0	0
HC-162	Training	Healthy	0	0	0	0	0	0	0	0	0	0	0.00319489	0.00108932	0.00544959	0	0	0.000801282	0	0	0.00278552	0.0594595	0.00468384	0.00245098	0	0	0	0	0.00416233	0	0.00193986	0	0	0	0.00364964	0.00542636	0	0	0.000820345	0.000874891	0	0	0	0.00622665	0	0.000952381	0.00107991	0	0
HC-165	Training	Healthy	0	0	0	0	0	0	0	0	0	0	0.0020141	0	0.00429553	0	0	0.000763942	0	0.000798722	0.00116686	0.0160428	0.00326797	0	0	0	0	0.00234192	0.00678952	0.00550206	0.00381679	0	0.00259403	0	0.015625	0.00309119	0	0.00172117	0	0.000886525	0	0.000784929	0	0.00282885	0	0.00099108	0.0020284	0	0
HC-166	Training	Healthy	0	0	0	0	0	0	0	0	0	0	0	0.0015873	0.00477555	0	0	0	0	0	0	0	0.00628931	0	0	0	0	0	0.00130039	0.00460829	0.00326087	0	0.0021097	0	0.0171429	0.007	0	0	0.000857633	0	0	0.00101215	0	0.00657895	0	0	0.0013624	0	0
HC-167	Training	Healthy	0.00246914	0	0.00218341	0	0	0	0	0	0.00413223	0	0.00574163	0	0.00427716	0	0	0	0	0	0	0.0157895	0.00961538	0	0	0	0	0	0.0098912	0.0111421	0.00290416	0	0.00547945	0	0.02537	0.0116279	0.00117786	0.00194932	0.00421348	0	0.000856898	0	0.00152672	0.0133929	0	0	0.00406091	0.00171821	0
HC-168	Training	Healthy	0	0	0.00075188	0.0147059	0.00280112	0	0	0	0	0	0.00497203	0.000703235	0.00832871	0	0.000725689	0	0	0.000570451	0	0.0375587	0.0180305	0.00301659	0	0	0	0	0.016129	0.00568182	0.00465116	0	0.0180995	0	0.0198864	0.00669856	0	0.00380228	0.00213402	0.000683527	0.00195695	0.000482859	0.000489956	0.0471795	0	0.00250627	0.00125945	0	0.00826446
HC-169	Training	Healthy	0	0	0	0	0	0	0.000363372	0	0	0	0.00208768	0.00164609	0.00124922	0	0	0	0	0.000705219	0.00116822	0.00543478	0.00527704	0	0	0	0	0	0.00162999	0.0056444	0.00407056	0	0.0026455	0	0.00613497	0.00514874	0	0.00181488	0.00210748	0	0	0.00122474	0.000672948	0.00219298	0	0.000818331	0	0	0
HC-170	Training	Healthy	0	0.000966184	0	0	0	0	0	0	0	0	0.00658617	0.00194553	0.00306513	0	0	0	0	0.00077821	0	0.0217391	0.00290416	0	0	0	0	0	0.00285442	0.00459418	0.00474383	0	0.00215983	0	0.00817996	0.00447761	0	0	0	0	0	0.000720461	0	0.00546448	0	0	0	0	0
HC-172	Training	Healthy	0	0	0	0	0	0	0	0	0.0052356	0	0.00675676	0	0.00377358	0	0.0023753	0	0	0	0	0.0168067	0.010568	0	0	0.000919963	0	0	0.0108043	0.00391645	0.00571429	0	0.00167504	0	0.0190275	0.00498753	0	0	0.000728863	0	0	0.000922509	0.000847458	0.00900901	0	0	0.00236967	0.000892857	0
HC-173	Training	Healthy	0	0	0.00208768	0	0	0	0	0	0.00362319	0	0.00409165	0.00273224	0.00858369	0	0.00107643	0	0	0	0	0.0462428	0.0134995	0	0	0	0	0	0.00837989	0.00902935	0.00786782	0	0.00645995	0	0.0152284	0.00795756	0	0.00164745	0.00304878	0	0.00065703	0.00207326	0.000664452	0.0141935	0	0.000891266	0.000881057	0.00147929	0
HC-174	Training	Healthy	0	0.00208768	0	0	0	0.000619579	0	0	0	0	0.00308008	0.0019802	0.00334728	0	0	0.000793021	0	0	0	0.0209424	0.00473373	0	0	0	0	0	0.00214592	0.00402145	0.00365631	0.00232558	0	0	0.008	0.00398724	0	0.00168634	0	0	0	0.000823723	0	0.0153417	0	0	0	0	0
HC-175	Training	Healthy	0.00483092	0.00165017	0	0.00900901	0.00212766	0	0	0	0	0	0.00554785	0	0.00238095	0	0	0	0	0	0.00182815	0.029703	0.0216963	0	0	0	0	0	0.0347003	0.00359066	0.00263852	0	0.0515971	0	0.0184615	0.0034642	0.00185185	0	0.00410678	0	0	0.00227015	0.00563063	0.0469484	0	0	0	0.00122249	0
HC-177	Training	Healthy	0	0	0.000855432	0	0	0	0	0	0	0	0.00224215	0.000838926	0.00907912	0	0.000994036	0.00304507	0	0	0.00187617	0.0801887	0.0188341	0	0	0	0	0	0.00509338	0.011396	0.0100604	0.0027894	0.00536481	0	0.0215054	0.00119976	0.000924214	0.00137741	0	0	0.00191327	0.000632111	0.00273598	0.0145631	0	0.00145033	0.0015456	0.00145243	0
HC-178	Training	Healthy	0.0075188	0	0	0	0	0.000807103	0	0.000784314	0	0	0.00629723	0	0.0061792	0	0.00169205	0	0	0	0	0.0172414	0.0063593	0	0	0	0	0	0.0116429	0.00763359	0.00557414	0	0.00442478	0	0.0075188	0.00511771	0	0	0	0	0	0.00219058	0.000978474	0.0153551	0	0	0.00131234	0.00240385	0
HC-179	Training	Healthy	0	0	0.002	0	0	0	0	0	0	0.00214592	0.00171821	0	0.0112867	0	0	0	0	0	0	0.0280899	0.00534188	0	0	0	0	0	0.00180995	0.00477897	0.00365631	0	0	0	0.00798722	0.00144509	0	0	0.00137646	0	0	0.00074184	0.000723589	0.00538358	0	0	0.000901713	0	0
HC-181	Training	Healthy	0	0.000761035	0	0	0.000992063	0.00102093	0	0	0.00706714	0	0.00508721	0.000862813	0.00580645	0	0.000909918	0	0	0.000691085	0	0.0392157	0.0042735	0	0	0	0	0	0.00266193	0.00645856	0.00483092	0	0.00241255	0	0.00911854	0.00439147	0	0.00441176	0.00292056	0.000820345	0.000627353	0.000687758	0.000609013	0.004561	0	0	0.00161681	0.00071736	0.00452489
HC-183	Training	Healthy	0	0	0.00193986	0	0	0	0	0	0	0	0.00666223	0.00081367	0.00491099	0	0	0	0	0	0	0.04	0.0078329	0	0	0	0	0	0.0047356	0.00382409	0.00404858	0	0.00536913	0	0.0200669	0.00854214	0	0	0	0	0	0	0.00110497	0.0109649	0	0	0.00227445	0	0
HC-184	Training	Healthy	0	0	0.000779423	0	0	0	0	0	0	0	0.00344828	0.00309598	0.00641437	0	0.000862069	0	0.00087184	0.00123229	0.00189215	0.0363636	0.00748752	0.00350877	0	0	0	0.00151286	0.0103627	0.0110132	0.0085531	0	0.00347222	0	0.011994	0.00292227	0	0.00136986	0.000520833	0	0	0	0.000577701	0.0102564	0	0.00130124	0.000740741	0	0
HC-187	Training	Healthy	0	0	0	0	0	0	0	0	0	0	0.00133869	0.00295421	0.00483676	0	0	0	0	0	0	0.0215827	0.00295858	0	0	0.00129366	0	0	0.00278164	0.00899281	0.00547196	0	0.00196464	0	0.0182648	0.00855615	0	0.0021322	0.00094518	0	0	0	0	0.0102564	0	0.0012837	0	0	0
HC-188	Training	Healthy	0	0.00132275	0	0	0	0	0	0	0	0	0.00923361	0	0	0	0	0	0	0	0	0.0246305	0.0092688	0	0	0	0	0	0.00278293	0.00234742	0.00513699	0	0.00784314	0	0.0115321	0.00413508	0	0.00181488	0.00132275	0	0	0	0	0.0149457	0	0.000839631	0.00191755	0	0
HC-189	Training	Healthy	0.0035524	0	0.00189036	0	0	0	0	0	0	0	0.00707547	0	0.00356888	0	0	0	0	0.000704225	0	0.0344828	0.00674374	0.00212766	0	0	0	0	0.00268336	0.0046729	0.004971	0	0.00124224	0	0.0144144	0.00424757	0	0	0.00183262	0	0.00062383	0.00123533	0.00126662	0.00556328	0	0.000780031	0	0	0
HC-190	Training	Healthy	0.0193548	0	0.00624442	0	0.00227531	0	0	0	0	0	0.000803213	0.0144648	0.0103235	0	0.000937207	0	0	0.000703235	0	0.0481283	0.0191939	0.00230415	0	0	0	0	0.0143816	0.0128068	0.0130719	0	0.00705882	0	0.021309	0.00317058	0	0.00278552	0.00451977	0	0.000631313	0.000645995	0.00667111	0.0370899	0	0.00083682	0.00187266	0	0
HC-191	Training	Healthy	0	0	0.000732064	0	0	0	0.000328084	0.000364166	0	0	0.00296736	0.00206612	0.0061287	0	0.000713776	0	0	0.000535045	0.000791766	0.0243902	0.0133709	0.00167785	0	0	0	0	0.0085752	0.00683761	0.00313283	0.00107759	0.0105691	0	0.0125698	0.00315173	0	0.000994036	0.00164541	0	0.000912409	0.00047081	0.000497018	0.0213523	0	0	0.00183936	0	0
HC-194	Training	Healthy	0	0	0	0	0	0	0	0	0	0.00261097	0.00374065	0.00273224	0.003517	0	0	0	0.00150376	0.0011236	0	0.0652174	0.00884956	0	0	0	0	0	0.00298507	0.00970874	0.00359712	0	0	0	0.0155902	0.00101833	0	0.0022779	0	0.00123457	0	0.00221239	0	0.010395	0	0.00134048	0	0	0
HC-196	Training	Healthy	0	0.00150376	0.00382653	0	0	0	0	0	0	0.0026455	0.0115546	0.00117096	0.0060241	0	0	0	0	0	0	0.047619	0.0224868	0	0	0	0	0.00510204	0.0157303	0.00732064	0.00434783	0	0.00786164	0	0.00911162	0.00454545	0.00134771	0	0.00246914	0.00106383	0	0.0020202	0	0.0156794	0	0	0.00221976	0	0
HC-197	Training	Healthy	0	0	0.00102459	0	0	0	0	0	0	0	0.00645624	0.0019084	0.00893471	0	0.000938967	0	0	0	0.00270636	0.0406091	0.0121043	0.0023753	0	0	0	0	0.00754717	0.00551876	0.0015456	0.00162602	0.00265604	0	0.00956023	0.00384615	0	0.00309119	0.00286369	0	0	0.00137457	0.000628536	0.0169051	0	0	0.00447628	0.000770416	0.00471698
HC-199	Training	Healthy	0	0.00157978	0.00268456	0	0	0.00078064	0	0	0	0	0.00625782	0.00443787	0.00923077	0	0	0	0	0	0	0.0258065	0.00666667	0	0	0.00114811	0	0	0.00334448	0.00162075	0.00921659	0	0.00386847	0	0.0134529	0.00529661	0	0	0.00432277	0	0	0.00199203	0.00095057	0.00664452	0.00223714	0	0	0	0
HC-200	Training	Healthy	0	0	0.000846024	0	0	0.00043956	0	0	0.00242718	0	0.00175029	0.000834725	0.0058548	0	0.000761615	0.000532481	0	0	0.000944287	0.0544554	0.00462606	0	0	0	0	0	0.0121396	0.00289575	0.00133779	0	0.00604839	0	0.0131579	0.00691489	0	0.00135501	0.00185615	0.00128452	0	0	0.000534188	0.0197842	0	0	0.00151057	0.00067659	0
HC-201	Training	Healthy	0	0.000714796	0	0	0.00106157	0	0	0	0	0	0.00202977	0.000854701	0.00290023	0	0	0.000543478	0	0	0	0.0169492	0.00170213	0.0018622	0	0	0	0	0.00320513	0.00197824	0.000702741	0	0.00141443	0	0.0122888	0.00056243	0	0	0.001001	0	0	0	0	0.00922722	0	0	0.00152905	0	0
HC-203	Training	Healthy	0.00186916	0.000749625	0	0.00502513	0	0	0	0	0.00257069	0	0.00258065	0	0.0078125	0	0.000670241	0.000436491	0	0	0	0.0268817	0.00969529	0	0	0	0	0	0.00211119	0.00352734	0.003003	0	0.00337079	0.000733676	0.0193165	0.00502742	0	0.00130039	0.00207641	0.000635324	0	0	0.00221631	0.0065666	0	0.000643915	0.00308833	0.00111421	0
HC-204	Training	Healthy	0	0	0	0	0	0	0	0	0	0	0.000774593	0	0.00210526	0	0	0	0	0.000687285	0	0.00598802	0.00580271	0	0	0	0	0	0.00177148	0.00224719	0.00250627	0	0	0	0.00718133	0.00454841	0	0	0.00168634	0	0	0.00218182	0.00125786	0.00770218	0	0	0.00180995	0.000774593	0
HC-205	Training	Healthy	0	0.000788644	0.000837521	0.00416667	0	0	0	0	0	0.00169779	0.000540249	0.000725689	0.00217628	0.00107354	0	0	0	0.000562114	0.00172861	0.0289017	0.00884956	0.0105422	0	0	0	0	0.00714796	0.00577082	0.00235988	0	0.00513347	0	0.0162482	0.00378072	0	0.00383142	0.00126957	0	0.000539084	0.000521376	0	0.00952381	0	0.00140845	0.00325733	0	0
HC-208	Training	Healthy	0	0.00239808	0	0	0	0.000822368	0	0	0	0	0.00132979	0	0.00421496	0	0.00157729	0	0	0	0.00169779	0.0446429	0.00990099	0	0	0	0	0	0.00566251	0.00508475	0.00239521	0	0	0	0.0235043	0.00608519	0	0.0018622	0	0.00110619	0	0	0.000951475	0.0122137	0	0	0	0	0
HC-209	Training	Healthy	0.00441501	0	0	0.00460829	0.00100604	0.00049776	0	0	0	0	0.00303951	0.00340716	0.00479781	0	0	0	0	0.00147059	0.00115875	0.0257732	0.00591133	0	0	0	0	0	0.00593723	0.0010395	0.00159363	0	0.00681044	0	0.0194489	0.00681115	0	0	0.0034823	0	0	0.00068306	0	0.0159705	0	0.000798722	0	0.001386	0
HC-210	Training	Healthy	0	0.000923361	0	0	0.00195503	0	0	0	0	0	0.00260586	0.000759878	0.0130039	0	0	0	0	0.000609385	0.000903342	0.0336538	0.00332502	0.0177994	0	0	0	0	0.00247321	0.003861	0.00208189	0	0.00206398	0	0.00961538	0.00445931	0.000762195	0.00135501	0.000483793	0.000719424	0	0.000609756	0.000542888	0.00930714	0	0	0.000754148	0	0
HC-211	Training	Healthy	0.00263158	0	0	0.00497512	0.000987167	0.000531632	0	0	0	0	0.0151033	0.000816993	0.0114633	0	0.00201005	0	0.00107296	0.000693001	0.00108696	0.043956	0.0242718	0	0	0.000748503	0	0	0.0179924	0.00443459	0.0082769	0	0.0164384	0	0.0151057	0.00909091	0.000910747	0.0051458	0.00717547	0	0.000701262	0.000694927	0.00391134	0.00818713	0	0.000833333	0.0122058	0.000740192	0
HC-212	Training	Healthy	0	0	0.00162602	0	0	0	0	0	0	0	0	0	0.00566038	0	0	0	0	0	0.000951475	0.0141509	0.0124172	0	0	0	0	0.00198413	0.00478851	0.00413223	0.00666173	0	0.00289575	0	0.0186757	0.00236827	0	0.00791557	0.00049334	0	0	0.00118413	0.00107701	0.00651466	0	0.000730994	0.00154202	0	0
HC-216	Training	Healthy	0	0	0	0	0	0	0	0	0.0077821	0.00232019	0.0013369	0	0.0030426	0	0	0	0	0	0	0.0236686	0.00402145	0.00211864	0	0	0	0	0.0128655	0.00302115	0	0.00208768	0.00292398	0	0.00847458	0.00441696	0	0	0.000794281	0	0	0.000952381	0	0.00343053	0	0.00102354	0.00121803	0.00104058	0
HC-218	Training	Healthy	0.00221239	0	0	0	0.00204918	0	0	0	0	0.00178891	0.0043592	0	0.00268276	0	0	0	0	0.000726216	0	0.00854701	0.00681597	0	0	0	0	0	0.00580913	0.00442968	0.00401606	0	0.00991326	0	0.019432	0.00195567	0	0	0.00176263	0	0.000688231	0.00133511	0.000636132	0.00826446	0	0.000838926	0.00396197	0.00141044	0
HC-219	Training	Healthy	0	0	0.00177778	0	0	0	0	0	0.00331126	0	0.00292826	0	0.00300978	0	0	0	0	0.000714796	0	0.0320856	0.00551978	0	0	0.000677048	0	0	0.00614035	0.00344432	0.0033389	0	0.00594354	0	0.0144695	0.00474255	0	0	0.00183936	0	0	0.00141243	0.000669792	0.0223793	0	0.000854701	0	0.00153139	0
HC-221	Training	Healthy	0	0	0	0	0	0	0	0	0	0	0.00949094	0.00102041	0.003663	0	0.00106952	0.00140548	0	0.0015186	0	0.0204082	0.01566	0	0	0	0	0.00215517	0.00697906	0.00120048	0.00285442	0	0.0114379	0	0.0184049	0.00496454	0	0.00401606	0.00510949	0	0	0.0022779	0.00385802	0.0126939	0	0	0.000937207	0.00162866	0.00549451
HC-222	Training	Healthy	0	0	0.000898473	0.00478469	0	0.000646412	0	0	0.00367647	0	0.00281426	0	0.00608828	0	0	0.000743494	0	0.00237718	0	0.0245399	0.0103413	0.00193424	0	0	0	0	0.00735294	0.00376884	0.00186567	0	0.0119617	0	0.0119048	0.00816882	0	0.00325203	0.00211566	0	0	0.000723066	0	0.0209974	0	0	0.00408163	0.00169348	0
HC-223	Training	Healthy	0	0	0.000961538	0	0	0	0	0	0	0	0.00382775	0.00287356	0.0193861	0	0	0	0	0.00305344	0	0.00985222	0.0131048	0	0	0	0	0	0.00366972	0.00347222	0.00347524	0	0.00107296	0	0.0168539	0.0118632	0	0.00611621	0	0	0.000729927	0	0.000806452	0.00801068	0	0.00165426	0.00101729	0	0.00409836
HC-225	Training	Healthy	0.00287356	0	0.00127551	0	0	0	0	0	0	0	0.00234467	0.00130039	0.00741525	0	0	0.000962464	0	0	0	0.0546448	0.00951087	0	0	0	0	0	0.00236967	0.012012	0.0145903	0	0.00664452	0	0.0131579	0.00384246	0	0	0	0	0	0	0	0.0106707	0	0	0.00130378	0	0
HC-228	Training	Healthy	0	0.00111235	0	0	0.0117474	0.00240192	0.00307125	0.00210231	0.00823045	0.00278552	0.0205656	0.00337079	0.00712831	0	0.00283688	0.00281162	0	0.00382775	0.00561798	0.0632184	0.0205279	0.00481928	0	0	0	0	0.0155875	0.011925	0.0155317	0	0.0167598	0	0.027897	0.00739372	0	0.0191847	0.00290416	0.00218103	0.00823045	0.008867	0.00419287	0.0184255	0	0	0.00882724	0.003367	0.00483092
HC-231	Training	Healthy	0	0	0	0	0	0	0	0	0	0	0	0.00204082	0.00342466	0	0	0	0	0	0	0.0239521	0.00828157	0.00346021	0	0	0	0	0.00340136	0.00759494	0.00770713	0	0.00854701	0	0.00283286	0.0107692	0	0	0	0	0	0.00324149	0	0.0122549	0	0	0.0042735	0	0
HC-232	Training	Healthy	0	0	0	0	0	0.00134892	0	0	0	0	0.00286123	0	0.000561167	0	0.00158983	0	0	0.000556174	0	0.0460251	0.00299177	0	0	0	0	0	0.00556328	0.0119157	0.00904393	0.00219298	0.00184843	0	0.0121951	0.00428954	0	0	0.00403226	0	0.000521648	0	0.000558036	0.0113422	0	0	0.000752445	0	0
HC-233	Training	Healthy	0	0.000797448	0	0.0049505	0	0	0	0	0	0	0.000513875	0.000777001	0.00406091	0	0	0	0	0	0	0.0210526	0.004811	0.00176678	0	0	0	0	0.0029347	0.00264784	0.000646412	0.00127877	0	0	0.00593472	0.00314748	0	0.004	0.000824063	0	0.00096432	0.000494071	0.000959233	0.00334448	0	0.000636943	0	0	0
HC-235	Training	Healthy	0	0	0.00424628	0	0	0	0	0.0004329	0	0	0.00409357	0.000912409	0.00485732	0	0	0	0	0	0	0.00621118	0.00396825	0	0	0	0	0.00210526	0.00480769	0.00208768	0.00387297	0	0.00142857	0.000830565	0.00363636	0.00336889	0	0	0.00142789	0	0.000596659	0	0	0.0059312	0	0.000911577	0.00158103	0	0
HC-236	Training	Healthy	0.00220751	0	0.00185185	0	0	0	0	0	0	0	0.00858704	0.000956938	0.00605653	0	0.000906618	0	0	0.000714796	0	0.0478723	0.0097166	0.00374532	0	0	0	0.0019305	0.00762712	0.0061287	0.00300752	0	0.00554324	0	0.0207668	0.00647668	0	0	0	0	0	0.00141844	0.000596303	0.018648	0	0.000839631	0.00289855	0	0
HC-238	Training	Healthy	0	0.0013624	0	0.00326797	0.000764526	0.000395726	0	0	0	0	0.00170843	0.000636943	0.00539665	0	0.00134499	0	0	0.00107817	0.00401204	0.0268199	0.00338295	0.0013459	0	0	0	0.00135501	0.00278164	0.00335852	0.00471698	0	0.000868056	0	0.0202276	0.00264901	0.000673401	0	0.00208681	0.00059312	0	0	0.000554631	0.00372093	0	0	0.00193798	0	0
HC-239	Training	Healthy	0	0	0	0.0150754	0.00108108	0	0	0	0	0	0.00384123	0	0.0033557	0	0	0	0	0.000707714	0	0.047619	0.0152603	0	0	0	0	0	0.0181159	0.00708502	0.004	0	0.0238411	0	0.0151771	0.00762829	0.000890472	0.00164204	0.00220629	0.00157109	0.00137552	0	0.000606796	0.0337838	0	0.00230415	0.00296443	0	0
HC-240	Training	Healthy	0	0.0014556	0	0	0.00188147	0.000478927	0	0	0	0	0.00645161	0.00273224	0.00561798	0	0.00280374	0.000618429	0	0	0.00107875	0.0235849	0.00566572	0	0	0	0	0	0.00527704	0.0058548	0.00328138	0	0.00275482	0	0.0212418	0.00520833	0	0.00442478	0.00307882	0	0	0.00141044	0.00144613	0.00581395	0	0.00104275	0.000814332	0	0
HC-241	Training	Healthy	0	0	0.000987167	0	0	0	0	0	0	0	0.000867303	0	0.00861394	0	0.0023175	0.000686813	0	0.0023622	0.00115207	0.0526316	0.00093985	0	0	0	0	0	0.00100604	0.00360144	0.00443262	0	0	0	0.0128205	0.00286944	0	0.00316456	0	0.000862069	0	0.000830565	0.000716846	0.00750939	0	0	0	0	0
HC-242	Training	Healthy	0	0	0	0	0	0.000454959	0	0	0	0	0.00330469	0	0.00256575	0	0	0.000526593	0	0	0.00188501	0.0157895	0.0047619	0	0	0	0	0.00192308	0.00520382	0.00111111	0.00694444	0	0.00246305	0	0.0209003	0.00351906	0	0	0.00100351	0	0	0	0.000558971	0.0111982	0	0	0.00233463	0.000625782	0
HC-243	Training	Healthy	0	0.00114548	0	0	0	0	0	0	0	0	0.00765957	0	0.00239808	0	0	0	0	0	0	0.00641026	0.00425985	0	0	0	0	0	0.00502513	0.0028169	0.00592885	0	0.00140252	0	0.018315	0.00554017	0	0	0	0.000909918	0	0	0.000696864	0.0117647	0	0	0.00191022	0	0
HC-244	Training	Healthy	0	0	0	0.00529101	0	0	0	0	0	0	0.00206469	0.000854701	0.0012945	0	0	0.000568505	0	0.000678887	0	0.0416667	0.00344531	0	0	0	0	0	0.00185529	0.00294118	0.00420757	0	0.0034642	0	0.0138889	0.00296912	0	0.00134409	0.000523834	0	0.00181269	0.000599161	0.000593824	0.014756	0	0.000805153	0.0026087	0	0
HC-246	Training	Healthy	0	0	0	0	0.000898473	0	0	0	0	0	0.00233918	0.000829876	0.00296209	0	0.00240577	0	0	0	0	0.0534759	0.00332226	0	0	0	0	0	0.00332502	0.00991885	0.0124052	0	0.00701754	0	0.00627943	0.00529101	0	0.00276625	0.00144439	0	0.000567859	0.00123229	0.000500751	0.00958466	0	0	0.00156495	0	0
HC-248	Training	Healthy	0	0	0	0	0	0	0	0	0	0	0	0.000886525	0	0	0	0	0	0	0	0.0185185	0.00258398	0.0025974	0	0	0	0	0.00343348	0.0025974	0.00164474	0	0.00189215	0	0.00495868	0	0	0	0.000610874	0	0	0	0	0.00600962	0	0	0	0.000723066	0
HC-249	Training	Healthy	0.00265252	0.00154321	0	0.00568182	0	0	0.000585823	0.00271555	0	0	0.0021254	0.00333704	0.00509771	0	0.0026738	0	0	0	0	0.0545455	0.0035545	0	0	0	0	0	0.00185185	0.00299401	0.00319829	0	0.0014771	0	0.0238569	0.00431779	0	0.00166945	0	0	0	0.000896861	0.00083682	0.00635324	0	0.000990099	0.0031881	0	0
HC-250	Training	Healthy	0	0	0.00100503	0	0.00112613	0	0	0	0	0	0.00381679	0.000919118	0.00326797	0.000815661	0	0.00146951	0	0.00074129	0	0.00966184	0.00509165	0	0	0	0	0	0.00191022	0.0153649	0.00812274	0	0.00648649	0	0.0114379	0.00562193	0	0	0.00195059	0	0	0.00232739	0.000733138	0.00869565	0	0	0.000942507	0	0
HC-251	Training	Healthy	0	0.00128205	0	0	0.0015456	0	0	0	0	0.00278552	0.00777202	0.00139665	0.00240096	0	0	0	0	0.00102881	0	0.030303	0.00462963	0	0	0	0	0	0.00723589	0.00374532	0.0067659	0	0.00191205	0	0.00753769	0.00337079	0	0	0.00334076	0.00121951	0	0.00249377	0.00220264	0.0202206	0	0	0	0.00142248	0
HC-252	Training	Healthy	0	0	0.00126904	0	0.00134771	0	0	0.000863558	0.00833333	0	0.00545703	0.00238949	0.00567537	0.00100705	0	0	0	0	0.00176056	0.0411765	0.00408719	0	0	0	0	0	0.00464576	0.0171527	0.00773196	0	0.0018018	0	0.0208817	0.00934579	0.00140845	0	0.000919963	0.00116414	0	0	0.00112867	0.0163399	0	0.00127877	0.00125313	0	0
HC-255	Training	Healthy	0	0	0.000962464	0.0140845	0	0	0.000397772	0.000462321	0	0	0.00215363	0.000969932	0.00484094	0	0.00093985	0.00114416	0	0	0	0.038835	0.0121609	0	0	0.00126984	0	0	0.00668577	0.00425985	0.00441826	0	0.0110193	0	0.0219966	0.00622407	0	0	0.00381471	0.00154799	0	0.000735835	0.00126263	0.0260047	0	0.00168209	0	0.00281492	0
HC-256	Training	Healthy	0	0	0.00186916	0	0.00081367	0	0	0	0.00273973	0.00186916	0.00607533	0.000714796	0.00843645	0	0.00304183	0.0015083	0	0.0006035	0.000855432	0.0374332	0.0214116	0	0	0	0	0	0.0136327	0.00361011	0.00195312	0	0.0098401	0	0.00898204	0.00528821	0.000750188	0.0042735	0.00339971	0	0.00168634	0.00320171	0.000619963	0.0157068	0	0.000668896	0.002574	0.0030525	0
HC-258	Training	Healthy	0	0.000551572	0	0	0.00164474	0	0.000350754	0.000380518	0	0	0.00431965	0.00240385	0.00623583	0	0.000761615	0	0	0	0	0.0542636	0.0113879	0	0	0	0	0	0.00942712	0.0096831	0.0107256	0	0.00822562	0	0.0159652	0.00653951	0	0.00135135	0.00242365	0	0.000543774	0.00114679	0.000960154	0.0131579	0	0.000715308	0.0020979	0	0
HC-259	Training	Healthy	0	0	0.00143062	0.00833333	0	0	0	0.000701754	0	0	0.00348028	0.0062422	0.00507614	0	0.00149477	0.000935454	0	0	0	0.0780142	0.00883838	0	0	0	0.000981354	0	0.00254453	0.00949367	0.00829384	0	0.00201207	0	0.0153061	0.0047619	0.00134953	0.00707547	0.00176991	0.00110988	0	0.00303951	0.000896057	0.0225303	0	0.0011976	0.00634518	0	0
HC-261	Training	Healthy	0	0	0	0	0	0	0	0	0	0	0.00194932	0.000987167	0.00242326	0	0	0	0	0	0.00122549	0.0430108	0.019334	0	0	0	0	0	0.00594059	0.00239521	0.0034188	0	0	0	0.0160714	0.0105581	0	0	0.00218182	0.000922509	0.00077821	0.000823045	0	0.00291971	0	0	0.00394867	0	0
HC-262	Training	Healthy	0	0	0	0	0	0	0	0	0	0	0.0029615	0.00116959	0.0107047	0	0	0	0	0	0	0.0434783	0.00993377	0	0	0	0	0	0.004995	0.00265252	0.00509165	0	0.0015083	0	0.0210896	0.0039032	0	0	0	0	0.00168919	0	0	0.00412088	0	0.00185874	0.00109409	0	0.0044843
HC-263	Training	Healthy	0	0	0	0	0	0	0	0	0	0	0.00475436	0	0.00689127	0	0	0.00213371	0	0.000810373	0	0.0287081	0.00697674	0	0	0	0	0	0.000960615	0.00342075	0.00582848	0	0	0	0.0106195	0.00520833	0	0	0.00067659	0.000880282	0.0015361	0.00251256	0	0.00631313	0	0	0.000874126	0	0
HC-264	Training	Healthy	0.0030581	0	0.00110254	0	0.00524934	0	0	0	0.00421941	0	0.0177148	0	0.00531915	0	0	0	0	0.000814996	0.00226244	0.0416667	0.0131108	0.00218818	0	0	0	0	0.0126829	0.00582751	0.00411184	0	0.0107527	0	0.00996016	0.00306279	0	0.00394477	0.000707714	0	0.000864304	0.003125	0.00135501	0.0144092	0	0.00411523	0.00363967	0.00488202	0
HC-265	Training	Healthy	0	0	0.00298507	0	0	0	0	0	0	0.00353357	0.00278164	0.00155039	0.00340909	0	0	0	0	0	0	0.0328947	0.00310078	0.00289855	0	0	0	0	0.00494438	0.0120069	0.00388601	0.00293255	0	0	0.0153061	0	0	0	0	0	0	0	0.00107181	0.00189394	0	0	0.00154799	0	0
HC-267	Training	Healthy	0	0	0	0	0	0.00104767	0	0	0	0	0.00226074	0	0.00634115	0	0.00241935	0.000507872	0	0.000686342	0.00107296	0.0207469	0.00528169	0.00150376	0	0	0	0	0	0.00324324	0.00384911	0	0.00215983	0	0.0191176	0.00549115	0.000917431	0	0.0010661	0	0.00109349	0	0	0.0058072	0	0.00224215	0.000800641	0	0
HC-268	Training	Healthy	0	0.000649773	0.000816327	0	0	0	0	0	0.0027933	0	0.00290867	0.00220103	0.0041365	0	0.000714796	0	0	0.000599161	0	0.018018	0.00207469	0	0	0	0	0	0.00296296	0.00451671	0.00370828	0	0.00404531	0	0.00911458	0.00626204	0	0	0.000828844	0.000628536	0.000931099	0.000976086	0.0014171	0.007431	0	0	0.0027027	0	0
HC-269	Training	Healthy	0	0	0.00107066	0	0	0	0	0.00105652	0.00374532	0	0.00952381	0.00379147	0.00636436	0	0	0	0	0.000742942	0	0.0240964	0.0111836	0	0	0	0	0.00220264	0.00986193	0.010453	0.00592217	0	0.00527704	0	0.0185567	0.000662691	0	0.00165017	0.00189036	0	0.000717875	0.000735294	0.000686342	0.0163711	0	0	0.00194363	0.00245098	0.00628931
HC-271	Training	Healthy	0	0	0.00295858	0	0	0.000440917	0	0	0	0	0.00426743	0	0.00737554	0	0.00187617	0	0	0	0	0.015544	0.00990099	0	0	0	0	0	0.0105093	0.00625	0.00258398	0	0.00239521	0	0.0286225	0.00234192	0	0	0.00267237	0	0	0.00174368	0.00167879	0	0	0	0	0.000664452	0
HC-272	Training	Healthy	0	0	0.00118483	0	0	0	0	0	0.00408163	0.00241546	0.00446927	0.00120192	0.00283554	0	0	0	0	0	0	0.0213904	0.00522876	0	0	0	0	0	0.00201207	0.00457317	0.00228311	0	0	0	0.0104384	0.00270758	0	0.00185185	0.00168776	0	0	0.00309917	0	0.011041	0	0	0.00357569	0	0
HC-273	Training	Healthy	0	0	0	0	0.00139082	0	0.000814332	0.000856164	0	0	0.00315457	0.00107759	0.00640439	0	0	0	0	0	0	0.0309278	0.00248756	0.00224719	0	0	0	0	0.00438116	0.00149477	0.00221976	0	0	0	0.00391389	0.000911577	0	0	0	0	0	0	0.00191388	0.00474684	0	0.00122549	0.00113636	0	0
HC-274	Training	Healthy	0.00909091	0.002442	0.00295421	0	0.00547945	0	0.00456274	0.0144144	0.00378788	0.00249377	0.0130058	0.00394218	0.0152174	0	0	0	0.00302572	0	0	0.0518135	0.0370943	0.00470588	0	0	0	0	0.0313631	0.00543478	0.00768246	0	0.00380228	0	0.01766	0.0189944	0	0.0111111	0.0142586	0.00108108	0.00117647	0.00475059	0.00314465	0.0723906	0	0.00276625	0	0	0
HC-275	Training	Healthy	0	0.000713776	0	0	0	0.000480307	0.000410678	0	0	0	0.00451467	0	0.0134639	0.000671592	0.000961538	0	0	0.00128452	0.00100503	0.046729	0.00339847	0	0	0	0	0	0.00221239	0.00414508	0.0021398	0	0	0	0.0147275	0.00408879	0	0.00260756	0.000544366	0	0.000643501	0.00121581	0.00119048	0.0128056	0	0.00160643	0.000782473	0	0
HC-276	Training	Healthy	0	0.000777001	0	0	0	0	0	0	0	0	0.00339559	0	0.00870827	0	0.00100503	0.000641026	0	0	0.00221729	0.021164	0.00794439	0	0	0	0	0	0.00285987	0.0110742	0.00324149	0	0.00122249	0	0.0201465	0.0020339	0	0.0018018	0.00126342	0	0	0	0.000664452	0.00534759	0	0.000898473	0.000844595	0.00169205	0
HC-279	Training	Healthy	0	0.00125156	0	0	0	0	0	0.000702247	0	0	0.003663	0	0.000980392	0	0	0.000913242	0	0	0	0.0571429	0.00746269	0	0	0	0	0	0.00489596	0.00323625	0.00344037	0	0	0	0.0198511	0.00281426	0	0.00223714	0.00085034	0	0	0.00193424	0.000982318	0.0131086	0	0.00120482	0.00376884	0	0
HC-280	Training	Healthy	0	0.00342857	0	0	0	0	0	0	0	0	0.00366748	0.00128866	0.00105597	0	0	0.000974659	0	0	0	0.0405405	0.00651042	0	0	0	0	0	0.00760456	0.00540541	0.00380711	0	0	0	0.0176768	0.00542888	0	0.00176678	0.00343348	0	0.000926784	0	0	0.0173228	0	0.00115741	0	0	0
HC-281	Training	Healthy	0	0	0	0	0	0	0	0	0.00242718	0	0.000457247	0.000723589	0.00633528	0	0.000594884	0.000383289	0	0	0.00137931	0.015625	0.00421433	0	0	0	0	0	0.0013708	0.00213068	0.00412371	0	0.000793651	0	0.0119617	0.0027637	0	0.00116279	0.000353232	0	0.000426621	0	0	0.00646726	0	0	0	0	0
HC-282	Training	Healthy	0	0.00161681	0.000695894	0	0	0.000746547	0	0	0	0	0.00279642	0	0.00456158	0	0	0	0	0.0011274	0	0.0150754	0.005743	0.00190114	0	0	0	0.00174825	0.00586941	0.00564516	0.00561482	0	0.00603448	0	0.026455	0.00439883	0	0.00265957	0.00290577	0.000611247	0	0.000998502	0.000946074	0.0176416	0	0.000632111	0	0	0
HC-283	Training	Healthy	0.00142248	0	0	0	0.000796178	0	0	0	0	0	0.00128041	0.00136333	0.00278862	0	0.000745156	0.000469263	0	0.00108814	0.000802568	0.0207254	0.00357143	0.00156006	0	0	0	0	0	0.0033389	0.00412979	0	0.000733676	0	0.014556	0.00334129	0.000759301	0.00113766	0	0	0.000456621	0.000490436	0.000539084	0.0102459	0	0.000648929	0.00210674	0	0
HC-285	Training	Healthy	0	0	0	0	0	0	0	0	0.0022779	0	0.00335121	0.000781861	0.00416419	0	0	0.000539665	0	0.000610128	0.000897666	0.0246305	0.00631413	0.0118846	0	0	0.00113572	0	0.00623539	0.00591716	0.00643777	0.00122699	0.00195695	0	0.0108359	0.00659703	0	0	0.00148221	0.000654022	0	0.000552792	0.00114811	0.0095037	0	0.000694444	0	0	0
HC-286	Training	Healthy	0	0.00112233	0	0	0	0.000713012	0	0	0	0	0.00206505	0	0.0037123	0	0	0	0	0.000921234	0.000697837	0.0189394	0.00692441	0	0	0	0	0	0.00304321	0.00389712	0.00282326	0	0.000693963	0	0.00652174	0.00165426	0	0.000898473	0.00137979	0	0	0.00126316	0	0.00406174	0	0	0	0	0
HC-288	Training	Healthy	0.00297619	0	0	0	0	0	0	0	0.0116279	0	0.00539957	0	0.0112888	0	0	0.000834028	0	0	0	0.0546448	0.0160296	0	0	0	0	0.00422833	0.00327511	0.0225352	0.0133883	0	0.0102564	0	0.0346715	0.0104923	0	0.00202429	0.00606061	0.00100503	0.00183993	0.00438982	0.00272232	0.0229508	0	0	0.00106383	0.00183993	0
HC-289	Training	Healthy	0	0	0	0.00406504	0	0	0	0	0.00243309	0	0.00334672	0	0.00725389	0	0	0.000479616	0	0.00110436	0	0.0410959	0.00716846	0	0	0	0	0	0.00151976	0.00834202	0.00618557	0	0.00106045	0	0.0103359	0.00454545	0	0.0027933	0.0028342	0	0.0010644	0.00104767	0	0.0101317	0	0	0.00196464	0.00054615	0.00515464
HC-290	Training	Healthy	0.00247525	0	0	0	0	0	0	0	0	0	0.00280636	0.00183486	0.00983607	0	0	0.000701754	0	0	0.00116279	0.0166667	0.0106383	0.00437637	0	0	0	0.00214133	0.00826446	0.0169492	0.00546448	0	0.00556328	0	0.0247619	0.00835866	0	0.00175439	0.000654022	0	0.00145879	0.00159236	0.000738552	0.0139276	0	0.000929368	0.003003	0	0
HC-291	Training	Healthy	0	0	0	0	0	0	0	0	0	0	0.0097561	0.00142653	0	0	0.00205339	0.00125313	0	0	0.00199601	0.0490798	0.013245	0.00319489	0	0	0	0	0	0.0153173	0.0161527	0	0.00213675	0	0.028125	0.0128655	0	0	0.00110865	0.00251572	0	0	0	0.0137795	0	0.00142248	0.00323625	0	0
HC-292	Training	Healthy	0	0.000818331	0	0.00456621	0	0	0	0.00112296	0.00273224	0	0.0041632	0.00169062	0.00537634	0	0.00207684	0.000643915	0	0.00153139	0.00124844	0.0365297	0.00681597	0	0	0	0	0	0.00928505	0.00681818	0.0127592	0	0.00443459	0	0.0307414	0.00684463	0	0.00578035	0	0.000765111	0	0.00138793	0	0.00933489	0	0.00254237	0.000788022	0.00152207	0
HC-294	Training	Healthy	0	0	0	0	0.000814996	0	0	0	0	0	0.00217391	0	0.00473934	0	0	0.000462535	0	0	0.000782473	0.00485437	0.00218818	0	0	0.000534188	0	0	0.00292826	0.00207254	0.0020284	0	0.00084674	0	0.0105018	0.00309278	0	0.00135685	0.00135747	0	0.000488281	0	0.0005	0.00564972	0	0	0	0	0
HC-295	Training	Healthy	0	0.000879507	0	0	0.0011274	0	0	0.000524659	0	0	0.00170068	0.000899281	0.0013587	0	0	0	0	0.000780031	0	0.0287356	0.00607903	0	0	0	0	0	0.0045045	0.0060241	0.0015456	0	0	0	0.0138408	0.00675219	0.00102041	0.0015674	0.00182482	0.000788022	0	0.000722543	0	0.00970874	0	0.00084246	0.0025663	0	0
HC-296	Training	Healthy	0	0	0	0	0	0	0	0	0	0	0.00349956	0.00107643	0.00149254	0	0	0	0	0	0	0.0229885	0.00715564	0	0	0	0.000685401	0	0.00558659	0.00437158	0.00644122	0	0.00122549	0	0.00878735	0.0063857	0	0	0.000622278	0	0	0.000665336	0	0.0014556	0	0	0.00393314	0	0
HC-299	Training	Healthy	0	0	0	0	0	0.000456204	0	0	0	0	0.00201342	0.00322581	0.00983405	0	0	0	0	0	0.00107181	0.0083682	0.00412882	0.00217865	0	0	0	0.00172117	0	0.004995	0.0035461	0.00162866	0	0	0.0195122	0.00721821	0	0	0	0	0.000631712	0.000617665	0	0.00436681	0	0	0.00218818	0.000637349	0
HC-300	Training	Healthy	0	0.00396825	0	0	0	0	0	0	0	0	0.00666173	0.00084317	0.00476839	0	0	0	0	0.00221566	0.00102145	0.0163934	0.00460829	0	0	0	0	0	0.00616197	0.00437158	0.00732303	0	0.00381194	0	0.0228758	0.0132743	0.000919963	0	0.00219298	0	0.000611621	0	0	0.0097561	0	0.00157604	0.00164339	0.000684932	0
HC-301	Training	Healthy	0	0.00285987	0	0	0	0	0	0	0	0	0.00116822	0.00115607	0.000841043	0	0	0.000789266	0	0.00189215	0.00273598	0.0462428	0.00460829	0	0	0	0	0	0	0.00334448	0.00328228	0	0.0058651	0	0.0151515	0.0117351	0	0	0.000954198	0	0	0.000862069	0	0.00772798	0	0.000967118	0	0	0
HC-302	Training	Healthy	0	0	0	0	0	0	0	0	0	0	0.00124766	0.000762195	0.00481058	0	0.00251256	0.000529101	0	0	0	0.00980392	0.00729335	0.003861	0	0	0	0	0.00481928	0.00401204	0.00141543	0	0.00350058	0	0.0180807	0.00288684	0	0.00147275	0.00103627	0.000716846	0.000575043	0	0.00113572	0.00301508	0	0	0.00133422	0	0
HC-304	Training	Healthy	0	0.000840336	0	0	0	0.000523834	0	0	0	0	0.00223881	0	0.00612245	0	0.00189934	0.00177096	0	0.000710732	0.00302725	0.0341463	0.00839552	0	0	0	0	0	0.000901713	0.00773481	0.00544747	0	0.00116009	0	0.0208333	0.00583658	0	0.00670017	0.00115141	0	0.000641026	0.000677507	0	0.00773196	0	0.00168776	0.000773994	0	0
HC-305	Training	Healthy	0	0	0	0	0	0	0	0	0	0	0.00345304	0	0.00429185	0	0.00238095	0.000505306	0	0.000668003	0	0.0187793	0.00248756	0	0	0	0	0	0.000808407	0.0049505	0.00212014	0	0	0	0.0181818	0.00219901	0	0	0	0	0.000560538	0.000552181	0	0.00410256	0	0	0.000711744	0	0
HC-306	Training	Healthy	0	0	0	0	0	0	0.000526316	0	0	0	0.00410116	0	0.00782779	0	0.00270514	0	0	0	0.00096432	0.0275229	0.0135249	0	0	0	0	0	0.00754401	0.00823422	0.00660066	0	0.0030303	0	0.011713	0.00474215	0	0.00141044	0.00143403	0	0.00056338	0	0.0022792	0	0	0	0	0.00124922	0.00398406
HC-308	Training	Healthy	0	0.00127307	0.000777605	0	0.000848896	0	0	0	0	0	0.00361011	0	0.00923411	0	0	0.000458505	0	0.00119403	0.00181488	0.0275229	0.00873999	0.00215054	0	0	0	0	0.00661278	0.00670498	0.00436137	0	0.00666667	0	0.00923483	0.00766871	0	0.00128205	0.00266312	0	0	0.00101989	0	0.0106693	0	0	0.00140548	0	0.00332226
HC-309	Training	Healthy	0	0	0.00272727	0	0	0	0	0	0.00651466	0	0.00815661	0.0017762	0.010219	0	0.00294985	0.000625	0	0	0	0.032967	0.00986193	0.00383877	0	0	0	0	0.00514139	0	0.00396197	0	0.0060241	0	0.0109034	0.00341997	0.000898473	0.0030722	0.00531287	0	0.000636943	0.000691563	0.00262295	0.00496278	0	0.000725163	0.00240964	0	0
HC-311	Training	Healthy	0	0	0	0	0	0	0	0	0	0	0.00688073	0	0.00662879	0	0	0	0	0	0	0.0229885	0.0134474	0	0	0	0	0	0.0115063	0.00702247	0.00284091	0	0.0026178	0	0.00852878	0.00682594	0	0	0.00156006	0	0	0	0	0.00528169	0	0.000943396	0.0054407	0	0
HC-312	Training	Healthy	0	0.00287356	0.002457	0	0	0	0	0	0	0	0.00265957	0.00269542	0.00210526	0	0	0	0	0.00206186	0.00314465	0.046729	0.0205882	0	0	0	0	0	0.0123153	0.00352113	0.00674157	0	0.0133779	0	0.00806452	0.00842105	0	0.00401606	0.00203666	0	0	0.00209205	0	0.0390071	0	0	0.00465116	0.00250627	0.0111111
HC-313	Training	Healthy	0	0	0	0	0	0.000681663	0	0	0	0	0.00387097	0	0.00501505	0	0	0	0	0	0	0.0679612	0.00832178	0	0	0	0	0	0.00924703	0.0045045	0.0040404	0	0.00169492	0	0.0204082	0.00343938	0	0.00234742	0.00172712	0	0	0.000992063	0	0.00763359	0	0.00118064	0.00227531	0	0
HC-315	Training	Healthy	0	0.00120048	0	0	0	0.000819001	0	0	0	0	0.00119474	0.00122399	0.00741525	0	0	0	0	0	0	0.0297619	0.0128023	0	0	0	0	0	0.00347222	0.00846024	0.00465116	0	0	0	0.0260304	0.006	0	0.00417537	0.000892061	0	0	0	0	0.0233918	0	0.00228833	0.00129366	0	0
HC-316	Training	Healthy	0	0	0.00124688	0	0	0	0	0	0	0.00261097	0.00126263	0.00118765	0.0112936	0	0.0014245	0	0	0	0	0.0365854	0.0111732	0	0	0	0	0.00475059	0.0116686	0.0128617	0.00564334	0	0.008	0	0.0169851	0.0113744	0	0.00214133	0.00258176	0	0.000917431	0	0.00196271	0.00796813	0	0	0.00395257	0	0
HC-318	Training	Healthy	0	0	0	0	0	0	0	0	0	0	0.000814332	0.00071736	0.005689	0	0	0.000557414	0	0	0	0.0339806	0.00341588	0	0	0	0	0	0.00599315	0.0089172	0.00630915	0	0.00184162	0	0.0145985	0.00728155	0	0	0	0	0	0.00125078	0.000744048	0.00848356	0	0	0.00140746	0	0
HC-319	Training	Healthy	0	0	0	0	0.00124844	0.00126582	0	0	0	0	0.00287632	0.00101729	0.002443	0	0.0011919	0.00148588	0	0	0.00234467	0.0376344	0.00321199	0.00183486	0	0	0	0	0.000968054	0.00483092	0.00453309	0	0.00117371	0	0.0196429	0.0110619	0	0.0034904	0	0	0	0.000718907	0	0.00987306	0	0.000903342	0	0	0
HC-323	Training	Healthy	0	0	0.00342466	0	0	0	0	0	0	0	0	0.00303951	0.00262812	0	0	0.00125471	0	0.00156006	0	0.0150376	0.00747664	0	0	0	0	0	0.0030722	0.012844	0.00642674	0	0	0	0.00900901	0.00380228	0	0	0	0	0	0	0	0.00668151	0	0	0	0	0
HC-325	Training	Healthy	0	0	0	0.00636943	0	0	0	0	0	0	0.00666667	0.00137363	0.00531208	0.00226757	0	0	0	0.00124069	0.00197239	0.077381	0.00931677	0	0	0	0	0.0031348	0.012	0.0209974	0.0116861	0	0.0185615	0	0.0389908	0.0145103	0	0.00251256	0.00447928	0.00135135	0	0.00116686	0.0028777	0.0334029	0	0	0.00153374	0	0
HC-326	Training	Healthy	0	0	0.00206186	0	0	0	0	0	0.00307692	0.0020202	0.00506073	0.000906618	0.00501253	0	0.00113636	0	0	0.000903342	0	0.0358974	0.0232816	0.0022779	0	0.000853242	0	0	0.00528541	0.00273598	0.00473934	0	0.00246609	0	0.010453	0.00585223	0.00116144	0	0	0.000855432	0	0.00155763	0	0.0262172	0	0	0.0056926	0	0
HC-327	Training	Healthy	0	0	0	0	0	0.000653595	0	0	0	0	0.00429185	0	0.000817661	0	0.00243309	0.000770416	0	0	0	0.0157068	0.0104167	0	0	0	0	0	0.00862069	0.0115894	0.00535906	0	0.00878477	0	0.0137795	0.00826446	0	0	0.000701754	0	0	0	0	0.0137552	0	0.000893655	0	0.00176835	0
HC-329	Training	Healthy	0	0	0.000899281	0	0	0	0	0.000504286	0	0	0.0041806	0	0.00205058	0	0	0	0	0.000710732	0	0.0125	0.00557103	0	0	0	0	0	0.00547945	0.00214362	0.00387597	0	0.00274725	0	0.0205128	0.00269542	0	0	0.00113058	0	0.000680735	0.00140647	0.00127877	0.010568	0	0.00155159	0.00186393	0.000684932	0
HC-332	Training	Healthy	0	0.000702247	0.000793651	0	0	0	0	0	0	0	0	0	0.00313283	0	0.00075815	0	0	0	0	0.043956	0.000793651	0	0	0	0	0	0.00398406	0.0040404	0.00548321	0	0.000924214	0	0.0146862	0.00347826	0	0	0.000923788	0	0	0	0	0.00952381	0	0.00134048	0.00268817	0	0
HC-336	Training	Healthy	0	0.00096432	0.00102881	0	0	0	0	0	0	0	0.00199402	0.00304569	0.00556439	0	0	0	0.00121359	0.000831947	0	0.0497238	0.00601202	0	0	0	0	0	0.00638686	0.00509554	0.00171233	0	0.00224719	0	0.00980392	0.0014652	0.00111732	0.00294118	0.00314861	0	0.000692042	0.000753012	0	0.0139064	0	0	0.00102145	0	0
HC-337	Training	Healthy	0	0	0.000925926	0	0	0.00105876	0	0	0	0	0.000838223	0.000856898	0.00331126	0	0	0.00118064	0	0.000729927	0.00108342	0.0274725	0.00369004	0	0	0	0	0	0.00277008	0.00464037	0.00699301	0	0.00299103	0	0.0123239	0.00896287	0	0.0071736	0	0.000762195	0.000609756	0	0.00065703	0.00369004	0	0.000757576	0.00175901	0	0
HC-344	Training	Healthy	0	0	0.00251889	0	0	0	0	0	0	0	0.000781861	0.00175901	0.0108401	0	0.000902527	0.00054615	0	0.000622665	0	0.0339806	0.00516796	0.00441501	0	0	0	0	0.00471698	0.00942408	0.00212615	0.00173611	0	0	0.021309	0.0041841	0	0.0013587	0	0.000668896	0	0.00118906	0	0.0123874	0	0.000646412	0.00166389	0	0
HC-349	Training	Healthy	0	0	0	0	0	0	0	0	0	0	0	0	0.00592593	0	0	0	0	0	0	0.027027	0.00456204	0	0	0	0	0	0.00167364	0.00480769	0.00393082	0	0	0	0.0221088	0.00531208	0	0.0015873	0.00173913	0	0	0.00132013	0.000675676	0.00493218	0	0.000735835	0.000960615	0	0
HC-350	Training	Healthy	0	0	0.00098912	0	0	0.000497512	0	0	0	0.00206612	0.00143678	0.00261552	0.00348918	0	0.000807754	0	0	0.000655308	0	0.0343348	0.00274474	0.0129199	0	0	0	0	0.0016116	0.00954654	0.00807754	0	0.00134409	0	0.0165414	0.0073187	0	0.00444444	0.00103466	0	0	0.0019595	0	0.0118064	0	0	0.00094697	0	0
HC-351	Training	Healthy	0	0	0.00216763	0	0	0	0	0	0	0	0.00244948	0	0.00367422	0	0	0	0	0	0.000731529	0.0291667	0.00283487	0	0	0	0	0	0	0	0.000588928	0	0	0	0.00653595	0.000495786	0	0	0.000881446	0	0.000946074	0.00106496	0.000616523	0.00642202	0	0	0.000735835	0	0
HC-353	Training	Healthy	0	0	0	0	0	0	0	0	0	0	0.00163934	0	0.00321285	0	0.00094518	0	0	0.00069735	0	0.0289017	0.00191205	0.00539084	0	0	0	0.00200401	0.00179211	0.00851582	0.00397772	0	0.00248756	0	0.00995025	0.00375	0	0.00338983	0	0	0	0.000673854	0	0.004914	0	0	0.002	0	0
HC-355	Training	Healthy	0	0.000755858	0.000968054	0	0	0	0	0	0.00346021	0	0.015088	0	0.0100697	0	0	0.000587199	0	0	0.00095511	0.0239521	0.0126582	0	0	0	0	0	0.0145051	0	0	0	0.00364964	0	0.0195312	0.00788955	0	0	0.0041866	0	0.000710732	0	0.00199071	0.0108434	0	0	0.00192308	0.002185	0
HC-356	Training	Healthy	0	0	0	0	0	0	0	0	0.00518135	0	0.00423729	0	0.00414938	0	0	0	0	0	0.0017331	0.0289855	0	0.0042735	0	0	0	0	0.00696379	0.0114943	0.00312989	0	0.00475059	0	0.0126904	0.0130378	0	0.0108992	0	0	0	0	0	0.00793651	0	0	0.00340716	0	0
HC-357	Training	Healthy	0	0	0.00229885	0	0	0	0	0	0	0	0.00229885	0	0.00372439	0	0	0	0	0	0	0.0232558	0.00430108	0	0	0	0	0	0	0.0031746	0.00422833	0	0.00260417	0	0.0145455	0.00479233	0	0	0	0	0.00161812	0	0	0.00813008	0	0	0.00201207	0	0
HC-359	Training	Healthy	0	0	0.00101937	0	0.00115473	0	0	0	0	0.00243309	0.000755858	0.00108342	0.00860832	0	0.00198216	0.000586854	0	0	0.00102459	0.0175439	0.00568182	0.00821918	0	0	0	0	0.00175901	0.00498753	0.0042517	0	0.0039267	0	0.0150376	0.00200535	0	0	0.00108696	0	0	0.00141343	0	0.00127551	0	0.00157729	0.00094697	0	0
HC-361	Training	Healthy	0	0	0	0	0	0	0	0	0	0	0	0	0.00638978	0	0	0	0	0	0	0.025	0.00412371	0	0	0	0	0	0.00358423	0.0056338	0.00172414	0	0	0	0.00361011	0.00455927	0	0.00607903	0.00244798	0	0.00138122	0.00164745	0	0.00498753	0	0	0	0	0
HC-367	Training	Healthy	0	0	0	0	0	0	0	0	0	0	0.00076864	0	0.000651466	0	0.000779423	0	0	0	0	0.0131579	0.00831947	0.00520833	0	0	0	0	0.000809061	0.00592885	0.00265252	0	0.00187266	0	0.00499168	0.00294118	0	0	0.00144439	0	0	0	0	0.00606796	0	0.000652316	0	0	0
HC-368	Training	Healthy	0	0	0.000817661	0	0	0	0	0	0	0	0.000753012	0	0.00193299	0	0	0	0	0	0	0.0218579	0.00533537	0.005386	0	0	0	0	0.001638	0.00363636	0.00175029	0	0.00184843	0	0.00748503	0.00605061	0	0.00137931	0.00132626	0	0	0	0	0.00824499	0	0	0.000831255	0	0
HC-371	Training	Healthy	0	0.00121655	0.000852515	0	0	0	0	0	0.0026178	0	0.00128452	0	0.00377358	0	0.0015456	0.000448632	0	0.00121359	0	0.0149254	0.000785546	0	0	0	0	0.00176678	0.000740741	0.00404449	0.00343171	0	0	0	0.00719424	0.00530786	0	0	0	0	0	0.00268962	0	0.00606673	0	0.000612745	0.00159109	0	0
HC-373	Training	Healthy	0	0	0	0	0	0	0	0	0	0.00254453	0.000994036	0	0.00357782	0	0.00112108	0	0	0	0.00123153	0.0460526	0.00704225	0	0	0.000816993	0	0	0.00210748	0.00297177	0.00277264	0	0.00140647	0	0.0123457	0.00248963	0	0	0.00218978	0.000919118	0	0.00157853	0.00190658	0.0126582	0	0	0	0	0
HC-374	Training	Healthy	0	0.000669792	0.00182648	0	0	0	0	0	0.003125	0.00209644	0.000720981	0	0.00262812	0	0.0014652	0.000467508	0	0.000628141	0.000974659	0.013986	0.00704225	0	0	0	0	0	0.00443262	0.00868726	0.00387347	0.00350263	0.00389105	0	0.0178838	0.00443951	0	0	0.00176991	0	0	0.000558971	0.00126984	0.00777202	0	0.000674309	0.000932836	0	0
HC-375	Training	Healthy	0	0.000796813	0	0	0	0	0	0	0	0	0.0008	0.000954198	0.0038432	0	0.00180995	0	0	0	0.00123916	0.0243902	0.00341588	0.00258398	0	0	0	0	0.0026178	0.00463499	0.00530303	0	0.00102249	0	0.0142602	0.00704225	0	0	0.000540833	0	0	0.000668003	0	0.0101138	0	0	0.000993049	0	0
HC-376	Training	Healthy	0	0	0.0010627	0	0	0	0	0	0	0	0.00349345	0	0.00603969	0	0	0.000588235	0	0	0	0.0322581	0.00458295	0.00240385	0	0	0	0	0.00188324	0.00726392	0.00550747	0	0	0	0.0231729	0.00549828	0	0	0	0	0	0	0	0.00421941	0	0.000803859	0.0010989	0	0
HC-377	Training	Healthy	0	0	0.00104493	0.0052356	0	0.00059453	0	0	0	0	0.000935454	0	0.00813743	0.000700771	0.00109409	0	0	0	0	0.0207254	0.00759219	0	0	0	0	0.0021097	0.00174672	0.00843882	0.00824931	0	0	0	0.0249042	0.0078064	0	0.00154321	0.000622278	0.000838926	0	0.000725163	0	0.00538358	0	0.000935454	0.00102249	0	0
HC-378	Training	Healthy	0.0026738	0	0.00102459	0	0	0	0	0	0	0	0.00402253	0	0.00308404	0	0.000821693	0.000549149	0	0.00140154	0.00097561	0.0672269	0.0026455	0	0	0	0	0	0.00385356	0.0124611	0.00482094	0	0.00621762	0	0.0122807	0.00397878	0	0	0.0015983	0	0	0.000628141	0	0.015493	0	0	0.00385728	0	0
HC-380	Training	Healthy	0	0	0.000931966	0.00512821	0	0	0	0	0	0	0.00160256	0	0.00459418	0	0.000911577	0.000527426	0	0	0	0.0434783	0.0104076	0.013834	0	0	0	0	0.0080429	0.013382	0.00681302	0	0.0190583	0	0.0267857	0.00519143	0	0	0.00365344	0.000757002	0	0.00058548	0.00123153	0.0433705	0	0.000675219	0	0	0
HC-382	Training	Healthy	0.00235849	0	0.000918274	0	0.000996016	0.000415973	0	0	0	0	0.0013132	0.000859845	0.00143369	0	0.000772798	0.000461042	0	0	0	0.0175439	0.00616333	0	0	0	0	0	0.00424448	0.00215517	0.00212164	0	0.00194932	0	0.0106061	0.00549786	0	0	0.000474834	0	0	0.000538213	0.00115674	0.0120482	0	0	0	0	0
HC-383	Training	Healthy	0	0.00125313	0.00101833	0	0	0	0	0	0	0	0.00186567	0	0.00323102	0.000712758	0	0.000704722	0	0.000831947	0	0.03125	0.00107181	0	0	0	0	0	0	0.00375469	0.000874891	0	0	0	0.0132075	0.00230415	0	0	0	0.0017762	0	0	0	0.0127551	0	0	0	0	0
HC-384	Training	Healthy	0	0	0	0	0	0	0	0	0	0	0.00352734	0.00105597	0.00296077	0	0	0	0	0	0	0.048951	0.00301205	0	0	0	0	0	0.0040568	0.00126582	0.00321027	0	0	0	0.0134875	0.00290276	0	0	0	0	0	0.000702247	0.000682594	0.0174029	0	0	0.00204708	0	0
HC-385	Training	Healthy	0	0	0	0	0	0	0	0.000682128	0	0	0	0	0.00344531	0	0	0	0	0.000775194	0	0.0294118	0.00240674	0.00243309	0	0.000886525	0	0	0.00757576	0.00252207	0	0	0.002442	0	0.00377358	0.00421941	0	0	0.00315457	0	0.000765697	0.004095	0	0.0144462	0	0	0.00574713	0	0
HC-391	Training	Healthy	0	0	0	0	0	0	0	0	0	0	0.00331675	0.000910747	0.00339905	0	0.000998004	0	0	0.000745156	0	0.0486486	0.00606061	0	0	0	0	0	0.00350877	0.00975081	0.00429799	0	0.00684151	0	0.0223642	0.00953678	0	0.00353982	0.00375536	0	0.00130208	0.000634921	0.000636132	0.0242588	0	0.00286533	0.000992063	0.000646412	0
HC-394	Training	Healthy	0	0	0.000823045	0	0	0	0	0	0	0	0	0	0.00118906	0	0	0	0	0	0.000919963	0.0384615	0.00574241	0	0	0.000550964	0	0	0.00242326	0.0052687	0.0020284	0	0.004	0	0.0114943	0.0017741	0	0.00297177	0.00177936	0	0	0.00116686	0.00171429	0.0269939	0	0.000667111	0.00174216	0	0
HC-395	Training	Healthy	0	0	0.00173611	0	0	0	0	0	0	0	0.00510949	0.000839631	0.00170746	0	0	0.000483325	0	0	0	0.0172414	0.0108949	0	0	0	0	0	0.00488998	0.00316122	0.000670691	0	0	0	0.0176282	0.00296912	0	0	0.000962001	0	0.000549149	0.000592768	0	0.0023175	0	0.000650195	0.000869565	0.000591716	0
HC-396	Training	Healthy	0.00242131	0	0	0	0	0	0.000361925	0	0	0	0.00406229	0	0.00775656	0	0.00221402	0.00148075	0	0.0020436	0.000914913	0.010582	0.00952381	0.00215517	0	0	0	0	0.00423729	0.00208117	0.00431034	0	0.00125313	0	0.0187919	0.00307503	0	0	0.00324675	0	0.000531067	0	0.0041543	0.00445931	0	0.000708215	0.00350877	0.000574713	0
HC-397	Training	Healthy	0	0	0	0	0	0	0	0	0	0	0.00145985	0	0.00190355	0	0	0	0	0.000694927	0	0.0229885	0.0107438	0	0	0	0	0	0.00978648	0.00621118	0.0052459	0	0.00114155	0	0.00643087	0.010198	0	0.00176367	0.00189125	0	0	0.00121065	0.000601323	0.011236	0	0	0.00268336	0	0
HC-399	Training	Healthy	0	0	0	0	0	0	0	0	0	0	0.000747384	0	0.00292569	0	0.000747384	0	0	0	0	0.0196078	0.00258621	0	0	0	0	0	0.00349345	0.00648649	0.00498575	0	0.0020202	0	0.0269841	0.00671141	0	0.00161551	0.000479157	0	0	0.00233645	0.000598444	0.0118624	0	0	0	0.00059312	0
HC-401	Training	Healthy	0	0	0.0010142	0	0	0	0	0.000502008	0	0	0.000881834	0	0.00278552	0.000703235	0	0.000603136	0	0	0	0.0282486	0.00296443	0	0	0	0	0	0	0.00574713	0.00152672	0	0.00107991	0	0.0103093	0.00638298	0	0.00364299	0	0	0	0.00143988	0	0.0143678	0	0.000749625	0.000994036	0	0
HC-402	Training	Healthy	0	0	0.00094518	0	0	0	0	0	0	0	0.000784314	0.000968992	0.00437318	0	0.000972763	0.000557103	0	0	0	0.0368098	0.00326442	0	0	0	0	0	0.000946074	0.00236128	0	0	0	0	0.0115607	0.00290065	0	0	0.000546448	0	0	0	0	0.00820793	0	0.000819001	0.00212314	0	0
HC-406	Training	Healthy	0.00285714	0.00111111	0.000977517	0	0	0	0	0	0	0	0.00682594	0	0.00377358	0	0.000971817	0	0	0.00147384	0	0.0274725	0.0103676	0	0	0	0	0	0.0120259	0.00345622	0.00228137	0	0	0	0.00854701	0.00489168	0	0.00171821	0.00277932	0.00166667	0.00068306	0.00206186	0.00355366	0.00737463	0	0	0.00778968	0.000678887	0
HC-408	Training	Healthy	0	0	0.00101317	0	0.00142248	0	0	0	0	0	0.00171086	0.00108225	0.00229885	0	0	0.000563063	0	0	0	0.0225564	0.0056391	0	0	0	0	0	0.0031746	0.00888325	0.00165975	0	0	0	0.0119284	0.00960828	0	0.0124555	0	0	0	0.000717875	0.000815661	0.00157233	0	0	0.00114416	0	0.00757576
HC-409	Training	Healthy	0.00271003	0	0	0	0	0.000467946	0	0	0	0	0.00157109	0.00187617	0.00256246	0	0	0	0.0011236	0	0	0.0245399	0.00175131	0	0	0	0	0	0.000881057	0.00310881	0.00199336	0	0.00422386	0	0.0163339	0.000660939	0	0	0.000506842	0	0.000575374	0	0.000585823	0.00236967	0	0	0.000931966	0	0
HC-410	Training	Healthy	0	0	0	0	0.00156986	0	0	0.000664011	0.00403226	0.00290698	0.00358423	0	0.00485437	0.00086881	0	0	0	0	0.00149925	0.0564516	0.00911458	0	0	0	0	0.00250627	0.00357569	0.010219	0.00649351	0	0.00537634	0	0.0246407	0.00819672	0	0.00446429	0	0.00110742	0	0	0.000865801	0.0197133	0	0	0.00132275	0	0
HC-412	Training	Healthy	0.00308642	0.00182983	0	0	0	0	0	0	0	0	0	0	0.00658979	0	0	0	0	0.00083682	0	0.00645161	0.00717213	0	0	0	0	0	0.00507099	0.0063762	0.00878477	0	0	0	0.00813008	0.0139603	0	0.00174825	0.00166205	0	0	0.00140647	0.00073046	0.0100865	0	0.000863558	0.00309278	0	0
HC-413	Training	Healthy	0	0.000931099	0	0	0	0	0	0	0	0	0.00505051	0.0045403	0.00321802	0	0	0	0	0	0	0.0229885	0.00626305	0.00257732	0	0	0	0	0.0020202	0.00127226	0	0	0.00399467	0	0.0116959	0.00469851	0.00119617	0	0.0012837	0	0	0	0.00151515	0.0070922	0	0.000821693	0.00218103	0	0
HC-414	Training	Healthy	0	0	0	0	0	0	0	0	0	0	0.00152323	0	0.00180505	0	0.000722543	0	0	0	0.000830565	0.0131579	0.0036846	0	0	0	0	0	0.00167084	0.00256849	0.00172018	0	0.000878735	0	0.0058651	0.00231214	0	0.0014881	0.000441112	0	0	0	0.000568505	0.00360577	0	0.000694444	0.0019305	0	0
HC-415	Training	Healthy	0	0	0.00187617	0	0	0	0	0	0	0	0.00247117	0.000965251	0.002079	0	0	0	0	0.000696379	0	0.0180723	0.00166528	0.00251256	0	0	0	0	0.00178891	0.00461894	0.00215363	0	0	0	0.0207337	0.00461133	0	0	0	0.00150376	0	0	0	0.00558659	0	0	0.00191205	0	0
HC-417	Training	Healthy	0	0.000814332	0	0	0	0	0	0	0	0.00251256	0.00085034	0.000917431	0.00349162	0	0.000884956	0	0	0.000705219	0.00100402	0.0357143	0.000870322	0	0	0	0	0	0.000967118	0.00232829	0.00453515	0	0.000938967	0	0.00389105	0.00200803	0	0	0	0	0	0.00128535	0	0.00262467	0.00146199	0	0	0	0
HC-418	Training	Healthy	0	0	0	0	0	0	0	0	0	0	0.00274725	0.00146199	0.0101394	0	0.00149701	0	0	0.00121359	0.00176056	0.0352113	0.00825083	0	0	0	0	0	0.00420757	0.0087146	0.0097493	0	0.00359712	0	0.0123153	0.00821596	0	0.00472813	0	0	0.00102145	0.00113636	0.00239234	0.00546448	0	0	0.00160514	0	0
HC-419	Training	Healthy	0	0	0	0	0	0	0	0	0	0	0.00235294	0	0.0020284	0	0.000913242	0	0	0	0	0.013245	0.00443656	0	0	0	0	0	0.00269542	0.00493218	0.00314961	0	0.00216685	0	0.0314815	0.00536553	0	0.00341297	0	0	0	0.00131406	0	0.00732601	0	0	0.00095511	0	0
HC-420	Training	Healthy	0.0025641	0	0	0	0.00108108	0	0	0	0	0	0.00232558	0	0.00193424	0	0.000784314	0	0	0	0.000979432	0.0188679	0.00433651	0	0	0	0	0	0.00569801	0.00338219	0.00357143	0	0.000997009	0	0.00654664	0.00449871	0	0.00170068	0.00206186	0	0	0	0.00121877	0.00773196	0	0.000719424	0.00102775	0	0
HC-421	Training	Healthy	0	0.0011236	0.00115607	0	0	0.000688705	0	0	0	0	0.00444444	0.00111235	0.00570342	0	0.00135318	0	0.0014556	0	0.001287	0.0571429	0.00352113	0.00255754	0	0	0	0.00493827	0.0031185	0.011713	0.00809717	0	0.00571429	0	0.0179856	0.0049505	0	0.00790514	0.00145773	0	0.000844595	0.00158983	0	0.0141343	0	0	0.00468384	0	0
HC-422	Training	Healthy	0	0	0	0	0.00130548	0	0	0	0	0	0.00186393	0	0.00511945	0	0	0	0	0	0.00118483	0.0142857	0.00406918	0	0	0	0	0	0.00097561	0.00135318	0.00391773	0	0.00139276	0	0.0132827	0.0022338	0	0.00175131	0	0	0	0	0	0.0046729	0	0.00332502	0.00236407	0	0
HC-423	Training	Healthy	0	0	0	0	0	0	0	0	0	0	0.00367647	0.00111982	0.00102881	0	0.00138889	0	0	0.000970874	0	0.0486726	0.00853659	0	0	0	0	0.00204082	0.00208768	0.0015748	0.00551876	0	0.0014771	0	0.0138067	0.0063234	0	0.00328407	0.000821693	0.00102459	0	0	0	0.0104167	0	0	0	0.00102249	0
HC-424	Training	Healthy	0	0	0.000919963	0	0	0	0	0	0	0	0.00756144	0.000953289	0.00312012	0	0	0.000609013	0	0	0.00110254	0.0253165	0.00860585	0.00183824	0	0	0	0	0.00558659	0.00797267	0.00538462	0	0.00190658	0	0.0114754	0.00525624	0	0.00164474	0.00112867	0	0.000623053	0	0	0.0110193	0	0.00147167	0	0	0
HC-426	Training	Healthy	0.00273224	0	0	0	0	0	0	0	0	0	0.00731707	0	0.003125	0	0.001443	0.000898473	0	0.000914913	0	0.0449438	0.0139771	0	0	0	0	0	0.0102857	0.00482315	0	0	0	0	0.0195695	0.0047619	0	0	0.0047081	0	0.00185529	0	0	0.0179445	0	0	0.0037594	0.00101729	0
HC-427	Training	Healthy	0	0	0	0	0	0	0	0	0	0	0	0	0.00946372	0	0	0.00128866	0	0	0.00188679	0.0322581	0.00340136	0	0	0	0	0	0.00438596	0.00610998	0.00420168	0	0	0	0.0177665	0.00113766	0	0	0.00108108	0	0	0	0.00248756	0.0151515	0	0	0	0	0
HC-428	Training	Healthy	0	0	0	0	0	0	0	0	0	0	0	0.00118203	0.0010395	0	0	0	0	0.00102564	0	0.0628571	0.00612745	0	0	0	0	0	0.00109051	0.0113636	0.0110837	0	0.00304414	0	0.037594	0.0103676	0	0	0.00172265	0	0	0.00301205	0	0.0100671	0	0	0.00278164	0	0
HC-429	Training	Healthy	0	0.000879507	0.00196657	0	0	0	0	0	0	0	0.00173461	0.000954198	0.00380807	0	0	0	0	0	0	0.0258065	0.00489716	0	0	0	0	0	0.00173611	0.00350058	0.00401929	0	0.00434783	0	0.0135364	0.00757054	0	0.00138889	0.000573066	0	0.000625391	0.00070922	0.00135593	0.00998752	0.00182149	0.00237718	0.00100402	0	0
HC-430	Training	Healthy	0	0.00123153	0.00138313	0	0	0	0	0	0	0	0.0026455	0	0.00259067	0	0.00173611	0	0	0	0	0.0186335	0.00862069	0.00331126	0	0	0	0	0.00794702	0.00184502	0.00370828	0	0	0	0.0127932	0.00729927	0.00153846	0	0	0	0	0	0	0.0124777	0	0	0.00282885	0.00114943	0
HC-434	Training	Healthy	0	0	0	0	0	0	0	0	0	0	0.00108342	0.00110988	0.00187266	0	0	0	0	0	0.00138122	0.0408163	0.00319149	0	0	0	0	0	0.00106157	0.0150892	0.00694444	0	0.00255754	0	0.0190476	0.00981997	0	0.00164204	0.000675219	0	0	0.001554	0	0.0151976	0	0	0	0	0
HC-435	Training	Healthy	0	0	0	0	0	0	0	0	0	0	0.00197433	0	0.00649351	0	0	0	0	0.00076864	0	0.0295858	0.0029098	0	0	0	0	0	0.000943396	0.00625782	0.00524476	0	0	0	0.00671141	0.00446429	0	0	0.000569152	0	0	0.000678887	0	0.00924499	0	0.000784314	0.000972763	0	0
HC-436	Training	Healthy	0	0	0	0	0.00129199	0	0	0	0	0	0.00206612	0.00114155	0.00695048	0	0	0	0	0	0	0.0379747	0.0125523	0.00244499	0	0	0	0.00198807	0.00200803	0	0.00369344	0	0.00408163	0	0.00809717	0.00844854	0	0.00169205	0.001386	0.00268336	0.00076746	0	0	0.00275482	0	0	0	0	0
HC-438	Training	Healthy	0	0.00141643	0	0	0	0	0	0	0	0	0.00421941	0.00110865	0.00452489	0	0	0	0	0	0	0.0463576	0.00514933	0	0	0.000870322	0	0	0.00412371	0.0131195	0.00685602	0	0.00133156	0	0.0147874	0.00977199	0	0	0.003003	0	0	0.00078125	0	0.0124805	0	0	0.00235571	0	0
HC-440	Training	Healthy	0	0	0	0	0	0.00102459	0	0	0	0	0.00155039	0	0.00820793	0	0	0	0	0	0	0.0193548	0.00608828	0	0	0	0	0	0.00157729	0.0147992	0.00734214	0	0.0018622	0	0.0157068	0.00595238	0	0.002079	0.0010352	0	0	0	0	0.0299401	0	0	0.00475436	0	0
HC-441	Training	Healthy	0	0	0.00151976	0	0	0	0	0	0.00421941	0	0.00151057	0	0.00531915	0	0	0	0	0	0	0.028169	0.0175695	0	0	0	0	0	0.00718391	0.00207039	0.00671141	0	0.00338983	0	0.0111857	0.00459242	0	0	0.00401606	0	0	0	0	0.0130081	0	0	0	0.00118906	0
HC-444	Training	Healthy	0	0	0.000910747	0	0	0.000577367	0	0	0	0	0.002849	0	0.00165563	0	0	0	0	0.000804505	0.00226244	0.0107527	0.00186916	0	0	0	0	0	0.00487805	0.00779221	0.00422297	0	0.0011976	0	0.0110585	0.00813559	0	0	0	0.00084674	0.000682128	0	0	0.00587372	0	0.000783699	0.00116279	0	0
HC-445	Training	Healthy	0.00355872	0.00304878	0	0	0	0	0	0	0.0045045	0	0.00261438	0.00265252	0.00235571	0	0	0.002	0	0	0.00154799	0.011976	0.00867052	0.00416667	0	0	0	0	0.00414365	0.0056391	0.00504414	0	0.00637959	0	0.0179283	0.00703518	0	0.00215054	0.00171821	0	0	0	0	0.018315	0	0	0	0	0
HC-447	Training	Healthy	0	0.00292826	0.00227015	0	0	0	0	0	0	0	0.0011655	0.00124224	0.00191022	0	0	0.000751315	0	0.000932836	0	0.0363636	0.00667408	0	0	0	0	0	0.00813835	0.00549451	0.00746269	0	0.00112233	0	0.0157618	0.00848896	0	0.0037594	0.00355619	0	0	0.00172563	0	0.0136778	0	0.00179533	0	0	0
HC-450	Training	Healthy	0	0	0	0	0	0	0	0	0	0	0.00817757	0	0.00313152	0	0	0	0	0	0.0012285	0.0460526	0.0087146	0	0	0	0	0	0.00242718	0.0070922	0.00643974	0	0.00566251	0	0.0051458	0.00178253	0	0.00169779	0.00284091	0	0	0	0.00258844	0.00754148	0	0.000907441	0.00238663	0	0
HC-451	Training	Healthy	0	0	0	0	0.00177305	0	0	0	0	0	0.00226757	0	0.00213447	0	0.00145985	0	0	0.00104058	0	0.0479452	0.004884	0	0	0	0	0	0.00234467	0.00325203	0.00635593	0	0	0	0.0172043	0.0102996	0	0.00379507	0.000820345	0	0	0	0	0.0151771	0	0	0	0	0
HC-453	Training	Healthy	0	0	0	0	0	0	0	0	0	0	0.00412655	0.00244798	0.00425532	0	0.00145773	0	0	0	0	0.0245399	0.00710227	0.00655738	0	0	0	0	0.00117509	0.0124805	0.00316122	0	0.0069735	0	0.019685	0.00189036	0	0.00421053	0.00257069	0.00225225	0	0.000959693	0.00102881	0.0111821	0	0.00097561	0.00133511	0	0
HC-456	Training	Healthy	0.00416667	0.00241546	0	0	0	0	0	0	0	0	0.00223714	0	0.0071048	0	0.00226757	0	0	0	0	0.0526316	0.00592885	0	0	0	0	0	0.0017301	0.00290698	0.00549451	0	0.00697674	0	0.0246914	0.00771605	0	0	0.00141643	0	0	0.00337268	0.00172414	0.0027027	0	0	0.00220751	0	0
HC-458	Training	Healthy	0	0	0	0	0	0	0	0	0.00434783	0	0.00280112	0.00125786	0.0052356	0	0	0	0	0	0	0.0131579	0.00420757	0	0	0	0	0	0.00410397	0.00205761	0.00276243	0	0	0	0.00952381	0.00427807	0	0	0	0	0	0	0.00112486	0.00184162	0	0.00123916	0	0	0
HC-459	Training	Healthy	0	0	0	0	0	0	0	0	0	0	0.00203874	0	0.00327869	0	0	0	0	0	0	0.027027	0.00201005	0	0	0	0	0	0.00110988	0.00130039	0.00262927	0	0.00105152	0	0.0112994	0.00610221	0	0	0.000637349	0	0	0	0	0.00359712	0	0.00084674	0	0	0
HC-460	Training	Healthy	0	0	0	0	0	0	0	0	0	0	0.00238095	0	0.00305499	0	0	0	0	0	0	0.0346821	0.00112486	0	0	0	0	0	0.00115741	0.00944882	0.0117521	0	0	0	0.0150943	0.00650558	0	0	0.000801925	0	0	0.00271493	0	0.0133556	0	0.000957854	0.00136799	0	0
HC-465	Training	Healthy	0	0	0	0	0	0	0	0	0	0	0.0014245	0	0.00234742	0	0	0	0	0.00111359	0	0.0447761	0.005997	0	0	0	0	0	0.00262123	0.00553506	0.0131108	0	0.00313972	0	0.0114416	0.00317797	0	0	0.00270514	0	0	0.00112613	0.00218818	0.0134907	0	0.00123762	0.00321543	0	0
HC-466	Training	Healthy	0	0	0.0010929	0	0	0	0	0	0	0	0.00421941	0	0	0	0	0	0	0	0.00118343	0.0141509	0.00681044	0.004914	0	0	0	0	0.00529101	0.00253485	0.00167504	0	0	0	0.0207156	0.00466563	0	0.00167504	0.000701262	0	0	0	0.000809061	0.0040107	0	0	0.003386	0	0
HC-469	Training	Healthy	0	0	0	0	0.00110254	0	0	0.000413394	0	0	0.00268456	0.000820345	0.00238806	0	0.00156495	0	0	0	0	0.0150754	0.011745	0.00406504	0	0	0	0	0.00558214	0.00102249	0.00211416	0.00152207	0.00482509	0	0.0075643	0.00274424	0	0	0.000923788	0	0	0.0016835	0	0.00800915	0	0	0	0	0
HC-470	Training	Healthy	0	0	0.00107066	0	0	0	0	0	0	0	0.00431499	0	0.00263852	0	0	0	0	0	0	0.0421687	0.00560538	0	0	0	0	0	0.00412371	0.00501253	0.00419111	0	0.0010989	0	0.00529101	0.00341588	0	0	0.00291758	0	0	0	0.000798085	0.00705219	0	0	0.00243309	0	0
HC-471	Training	Healthy	0	0	0	0	0	0.000819001	0	0	0	0	0.00582072	0.00126582	0.00332594	0	0.00168919	0.00184162	0	0	0.00309598	0.0650888	0.0192837	0	0	0	0	0	0.00240674	0.00749064	0.00782269	0	0.00418994	0	0.0136054	0.0118662	0	0.00390625	0	0	0	0.00202429	0.0010395	0.0169779	0	0.00111857	0	0	0
HC-474	Training	Healthy	0	0.00282486	0	0	0	0.00095511	0	0	0.0037594	0	0.0014881	0	0.00527704	0	0.00180505	0.00100604	0	0	0	0.0526316	0.00304414	0	0	0	0	0	0.00387597	0.0137795	0.00570613	0	0.00743494	0	0.0276382	0.00436205	0	0.00200803	0	0	0	0	0	0.0112782	0	0	0.00294551	0	0
HC-475	Training	Healthy	0	0	0	0	0	0	0	0	0	0	0.00187441	0	0.00331126	0	0	0	0	0.000840336	0.0012285	0.0328947	0.00545256	0.00263852	0	0	0	0	0.000942507	0.00253165	0.00511073	0	0.00898876	0	0.0173611	0.00225904	0	0	0.00251572	0	0.00145985	0.000773395	0	0.014966	0	0	0.00110497	0.000816327	0
HC-478	Training	Healthy	0	0	0	0	0	0	0	0	0	0.00271003	0	0	0.00393701	0	0	0	0	0.000988142	0	0.0518519	0.00136426	0	0	0	0	0.00261097	0.0071599	0.0032	0.00321888	0	0.00286123	0	0.006	0.000953289	0	0	0.000814996	0	0	0.000987167	0	0.00963391	0	0	0	0	0
HC-481	Training	Healthy	0	0	0.00170648	0	0.0016835	0	0	0	0	0	0.0108025	0.00135135	0.00379267	0	0	0	0	0	0	0.0611111	0.0226876	0.00643087	0	0	0	0.00321543	0.019774	0.00635593	0.00655308	0	0	0	0.00666667	0.0063857	0	0	0.00683371	0	0.00125628	0.00250627	0.00370828	0.0196078	0	0	0.01473	0	0
HC-483	Training	Healthy	0	0	0.000783699	0	0	0	0	0	0	0	0.00139762	0	0.00769231	0	0	0	0	0.000642261	0	0.00847458	0.00307456	0	0	0	0	0	0.00076864	0.00297619	0.00273973	0	0.00101215	0	0.0130814	0.000563698	0	0	0.000473261	0	0.00110436	0	0.000582751	0.00330033	0	0.000642674	0.000821693	0.00056243	0
HC-485	Training	Healthy	0	0	0.00111359	0	0.00142045	0	0	0	0	0	0	0.0010929	0.00339847	0	0.00121359	0	0	0	0	0.054878	0.00554939	0	0	0	0	0	0.00206825	0.00539084	0.00176367	0	0	0	0.0157068	0.00661704	0.00136612	0	0	0	0.000780031	0.000822368	0	0.0157978	0	0	0.00234192	0	0
HC-486	Training	Healthy	0	0	0.00193424	0.00411523	0	0.000630517	0	0	0	0	0.00486855	0	0.00401606	0	0.00117509	0.000716332	0	0	0	0.038835	0.0102669	0	0	0	0	0.0017762	0.00191571	0.00668449	0.00857143	0	0.00578704	0	0.020202	0.00450113	0	0.00165017	0.0013587	0	0	0	0	0.0109375	0	0	0.00118064	0	0
HC-489	Training	Healthy	0	0.00185185	0.00188324	0	0	0	0	0	0	0	0.00736648	0	0.00470219	0	0	0	0	0	0	0.0708661	0.0109689	0.00374532	0	0	0	0	0.00931677	0.027027	0.00326264	0	0	0	0.0220994	0.0195822	0	0	0.00120482	0.00132626	0	0	0	0.0182768	0	0	0.00189753	0	0
HC-490	Training	Healthy	0	0	0	0	0	0	0	0	0	0	0.00247117	0.000859107	0.00275482	0	0	0	0	0	0.00192864	0.0230415	0.00688976	0.00254453	0	0	0	0.00165563	0.00245902	0.0123584	0.0080292	0	0.002	0	0.0205832	0.00515796	0	0	0.00110193	0	0	0.000644745	0.00192678	0.0061287	0	0	0.000841751	0.000651466	0
HC-492	Training	Healthy	0	0	0.00311203	0	0	0	0	0.000587889	0.00322581	0	0.00740741	0	0.00756303	0	0	0	0	0	0	0.0536585	0.0106838	0.00859599	0	0	0	0	0.0047619	0.00847458	0.0037594	0	0.00260756	0	0.0191972	0.010687	0.00110497	0	0.000686342	0	0	0	0	0.011065	0	0	0.00101215	0.00078064	0
HC-493	Training	Healthy	0	0	0.000740741	0	0	0	0	0	0.00297619	0	0	0	0.00381194	0	0	0	0	0	0	0.0101523	0.0015444	0	0	0	0	0	0.001554	0.00196464	0.00132714	0	0.001	0	0.00604595	0.00180941	0	0	0	0	0.000524384	0.000589971	0	0.00269179	0	0	0	0	0
HC-494	Training	Healthy	0	0	0	0	0	0	0	0	0	0	0.00246508	0.00167224	0.00194426	0	0	0	0	0	0.000884173	0.0233645	0.00673401	0	0	0	0	0.00179856	0.00490998	0.00527983	0.00631579	0	0.0029383	0	0.0208623	0.00435866	0	0	0.00101112	0	0.000556793	0	0.00184388	0.0100125	0	0	0.00174825	0	0
HC-498	Training	Healthy	0	0.000712251	0	0	0	0	0	0	0	0	0.000757576	0.000843882	0.00340832	0	0.00093633	0.000558659	0	0.00208044	0.00097561	0.0288462	0.00534283	0	0	0	0	0	0.00512383	0.00331126	0.00373134	0	0.00115075	0	0.012766	0.00483969	0	0	0	0.00153257	0.000638162	0	0.00179426	0.0036855	0	0	0.000887311	0	0
HC-317	Training	Healthy	0	0	0	0	0	0	0	0	0	0	0.00182149	0	0.00416089	0	0	0	0	0.00151745	0	0.0681818	0.00198413	0.00796813	0	0	0	0	0	0.0087146	0.00457317	0	0	0	0.0209205	0.00519481	0	0	0.00121951	0	0	0	0	0.00819672	0	0	0.00162602	0	0
HC-321	Training	Healthy	0	0	0	0	0	0.000968054	0	0	0	0	0	0	0	0	0	0	0	0	0	0.0151515	0.00863558	0	0	0	0	0	0.00943396	0.010101	0.00318979	0	0	0	0.0165563	0.00241838	0	0	0	0	0.00136986	0.00135501	0.00127389	0.00537634	0	0	0.00178253	0	0
HC-114	Training	Healthy	0	0	0	0	0	0.00125	0	0	0	0	0.0106383	0	0.00486224	0	0.0027248	0	0	0	0	0.0487805	0.0205011	0	0	0	0	0.0042735	0.0115702	0.0027248	0.00746269	0	0.00292398	0	0.0176678	0.00990099	0	0	0.00151976	0	0.00181818	0	0.00175747	0.0110193	0	0	0.00215054	0	0
HC-152	Training	Healthy	0	0	0	0	0	0	0.000838223	0	0	0	0.00310078	0.00199601	0.00992556	0	0	0.00114548	0	0	0	0.0631579	0.0104167	0.00546448	0	0	0	0	0.00167224	0.00446429	0.00454545	0	0.002457	0	0.0178571	0.00838323	0	0	0	0	0.0025974	0.00141044	0	0.019802	0	0.00162338	0.00315457	0	0
HC-185	Training	Healthy	0	0	0.00576369	0	0	0	0	0	0	0	0.003003	0	0.00251256	0	0	0	0	0	0	0.0266667	0.0107239	0	0	0	0	0	0.0049505	0	0.00524934	0	0.00380228	0	0.0133333	0	0	0	0	0	0	0.00249377	0	0.0111524	0	0	0	0	0
HC-027	Training	Healthy	0	0.000896861	0	0	0	0	0	0	0.00306748	0	0.0150754	0	0.0136054	0	0.0022779	0.0022779	0	0.000859107	0.00135135	0.0126582	0.0214646	0.00225734	0	0	0	0.00672646	0.0210526	0.00572246	0.00692384	0.00178571	0.0034904	0	0.0275049	0.00721154	0	0	0.00301659	0.00372439	0.000848176	0.00152091	0.000740192	0.00141643	0	0.003003	0	0	0
HC-029	Training	Healthy	0	0	0.00154321	0	0	0	0	0.000485201	0	0	0.00179319	0.00152323	0.00900901	0	0	0	0	0.00114679	0	0.029703	0.00587372	0	0	0	0	0	0.00372578	0.00422297	0.00536673	0	0.00189215	0	0.0340909	0.00250878	0	0.00373134	0.000452284	0.000655738	0	0.000512033	0.000473485	0.00603015	0	0.0014245	0.000664011	0	0
HC-031	Training	Healthy	0.00531915	0	0.00371287	0	0	0.00121507	0	0	0	0	0.00454545	0.00394867	0.0119142	0	0.00129702	0	0	0.00155159	0	0.0419162	0.00328947	0.00217865	0	0	0	0	0.0111902	0.00590319	0.0044484	0	0.00307692	0	0.0247423	0.00343643	0	0.00173913	0.000667557	0	0.000853242	0.000733676	0	0.0103397	0	0	0.0019685	0	0
HC-068	Training	Healthy	0	0	0	0.00442478	0.00246002	0.000593824	0	0.000565611	0	0	0.00262009	0.00614754	0.0109718	0	0	0.00125471	0	0.000723066	0.0111982	0.0100503	0.001998	0.00406504	0	0	0	0	0.00192123	0.000988142	0.00212615	0	0.00227273	0	0.0549645	0.0047138	0	0.00322061	0.000605327	0.000778816	0	0.00215827	0.00297619	0.00662252	0	0.00179211	0.00268577	0	0
LIHC-070	Training	LIHC	0	0	0.00206612	0	0	0	0	0	0	0	0	0	0.00723589	0	0	0	0	0	0.00196078	0.00515464	0.00917431	0	0	0	0	0	0.0156695	0.012605	0.0110585	0	0.0087146	0	0.0177515	0.00503145	0	0.00217865	0.0042735	0	0	0.00262812	0.00130378	0.0293103	0	0.00153374	0.00162866	0	0
LIHC-073	Training	LIHC	0.157706	0	0.103834	0.103226	0.00338409	0.011509	0	0	0.107895	0.0904393	0.141046	0.00466563	0.0609065	0.117727	0.283929	0.211653	0.00806452	0	0.0593607	0.239362	0.211909	0	0	0.00733138	0.00148588	0.0769231	0.145805	0.031185	0.0579897	0.0533881	0.144177	0	0.0299252	0.0584416	0.0523649	0.212195	0.103728	0.0638978	0.0667808	0.0011919	0.115291	0.0132743	0.0894855	0.00424929	0.00688468	0.100167	0.418182
LIHC-074	Training	LIHC	0.572377	0.0014652	0	0.403315	0.34507	0	0	0	0.482436	0.361963	0.335459	0	0.0315041	0	0.367865	0.278287	0.0427807	0	0.0377907	0.495283	0.370121	0.263804	0.00583658	0.253659	0.0596591	0.453933	0.448238	0.00412655	0.0969932	0.0586319	0.0459921	0	0.0480962	0.245207	0.248101	0.563522	0.13641	0.310827	0.246835	0.143541	0.209135	0.00331675	0.00131406	0.000881057	0.19	0	0
LIHC-075	Training	LIHC	0.307576	0	0.014333	0	0.0166341	0.000928505	0	0	0.117647	0.0926316	0.179819	0	0.024218	0.00836431	0.2	0.244838	0	0.000700771	0.0304762	0.401826	0.435123	0.00262123	0	0.0413859	0.00111732	0.032967	0.093185	0.0110063	0.148886	0	0.0798429	0	0.00271739	0.086743	0.0324948	0.366025	0.244537	0.0522088	0.00248344	0.00062461	0.121866	0.0942029	0	0	0.0207337	0.318548	0.615079
LIHC-079	Training	LIHC	0	0	0	0.010989	0	0	0	0	0	0	0.000854701	0.000966184	0.00439754	0	0	0	0	0	0	0.0049505	0.00437158	0	0	0	0	0	0.000967118	0.0013089	0.00186567	0	0.0018315	0	0.00391389	0.00217391	0	0	0.0013624	0	0	0	0.000730994	0.00134409	0	0	0	0	0
LIHC-082	Training	LIHC	0.00166389	0.00836431	0.00337838	0.0222222	0	0.000669344	0	0.000731529	0	0.00200401	0.0103199	0.00726612	0.0138528	0	0.00104603	0	0	0	0.00313152	0.138756	0.11018	0	0.00126743	0.000899281	0	0.00811359	0.0803059	0.02836	0.0244898	0	0.126677	0.00084246	0.0405186	0.0118715	0.000956023	0.00327869	0.0225499	0.000942507	0.00255319	0.00330033	0.00334448	0.176558	0.00135685	0	0.00520291	0.00355556	0
LIHC-083	Training	LIHC	0.00403226	0	0.00347222	0	0	0	0.000506329	0.000589623	0.00269542	0	0.00609756	0.0016247	0.00682927	0	0	0	0	0	0.00127065	0.042328	0.0184957	0	0	0	0	0	0.00333333	0.00912201	0.00410172	0	0.00268456	0	0.0124481	0.00370645	0.00380228	0.0017762	0.00490196	0.000892061	0.000766871	0	0.00241352	0.0471976	0	0	0.00109769	0.00157729	0
LIHC-085	Training	LIHC	0.171657	0.00292184	0.000926784	0.00904977	0.0879369	0.00083717	0.000909091	0.00225938	0.0554017	0.102128	0.00132188	0.00499287	0.00291886	0	0	0	0	0	0	0.103448	0.100093	0.00627943	0	0	0	0	0.137624	0.0122768	0.00534759	0	0.0238693	0	0.0102564	0.00169875	0	0.0816944	0.0115274	0.0393836	0.0346495	0.0010983	0.00615213	0.283784	0	0	0.044592	0.107172	0.441964
LIHC-086	Training	LIHC	0.475196	0.00234926	0.00730816	0.448	0.421955	0	0	0	0.331492	0.201102	0.351515	0.00403877	0.198341	0	0.41006	0.213242	0	0.100451	0.115862	0.607287	0.382482	0	0.250467	0.401163	0.292849	0.45045	0.275081	0.163543	0.187035	0.192308	0.382524	0.00563607	0.0107527	0.197445	0.0439698	0.541599	0.206066	0.30148	0.250297	0.477327	0.0538462	0.484887	0.48806	0.165862	0	0.313907	0.666667
LIHC-089	Training	LIHC	0.00149254	0.000597372	0.00153965	0.00497512	0.000898473	0.000443066	0	0	0	0.0132159	0.0961718	0.00162999	0.00849858	0	0.0318182	0.00358852	0	0.00110436	0.000796813	0.123656	0.145127	0	0.000861326	0.000565291	0	0	0.0336727	0.00210305	0.00315259	0	0.179487	0	0.0118421	0.0150376	0.00938086	0.00722543	0.00101368	0.00486618	0.00205198	0.00161551	0.0437998	0.269822	0.00124069	0	0.00231303	0.0298635	0.245614
LIHC-090	Training	LIHC	0.804207	0.0395883	0	0.739437	0.795983	0.566636	0.590879	0.669792	0.00696864	0.00257732	0.613147	0.774623	0.000462107	0	0.00187529	0.0010327	0	0.793246	0.748299	0.638889	0.682803	0.024602	0	0	0	0	0.536855	0.532313	0.712702	0.037037	0.000641026	0	0.825092	0.0964401	0	0.866089	0.744279	0.63213	0.639344	0.777969	0.000498256	0.582121	0	0.674946	0	0	0
LIHC-091	Training	LIHC	0.0138889	0.000668003	0.00376223	0.00996678	0.00269724	0.00123571	0	0	0.00200803	0	0.00666325	0.00239952	0.00325733	0	0.000647668	0.00148148	0	0	0	0.0976744	0.0217535	0.00192678	0.00132013	0.000882613	0.00041806	0	0.0240964	0.00891021	0.00638821	0.00104493	0.0133333	0	0.0328317	0.00873544	0.00058072	0.00601202	0.0140288	0.000501505	0.00480769	0.00243408	0.0012621	0.0347524	0.00771208	0.00209974	0.00236267	0.000958313	0.00952381
LIHC-092	Training	LIHC	0.00421941	0.00968784	0.00575816	0.010989	0.00351288	0	0	0.000505306	0.00757576	0.00268097	0.00706991	0.00784314	0.00313725	0	0.00118906	0.00219138	0.000969932	0.00142349	0.00204918	0.0625	0.0276982	0	0	0.000701754	0.00064433	0.00353357	0.0271845	0.0381944	0.0242991	0	0.0261248	0	0.0411585	0.0109536	0.000910747	0.00187617	0.0189155	0.000884173	0.00331126	0.00387597	0.000645995	0.0543933	0	0.00314465	0.00360685	0.0036049	0.00478469
LIHC-093	Training	LIHC	0	0.0021097	0.00372439	0	0.0020202	0	0.000834725	0	0.00588235	0	0.00574713	0.0033557	0.00914634	0.00127877	0	0.00141044	0	0	0.00191205	0.0409836	0.0105634	0.00378788	0	0	0	0.00350877	0.0034662	0.0131291	0.00788644	0	0.00833333	0	0.04	0.00733496	0	0.00600601	0.00560538	0.00151745	0	0.0012987	0.00228571	0.0275	0	0.00302115	0	0	0.0204082
LIHC-094	Training	LIHC	0.00208768	0	0.00207469	0	0.00207039	0	0	0	0	0	0.00547945	0.000977517	0.00485774	0	0	0	0	0	0.00189573	0.0425532	0.0105093	0	0	0	0	0	0.0137457	0.00674374	0.0057554	0	0.0119205	0	0.0112903	0.00115607	0.000874891	0	0.0043573	0	0.00226415	0	0.000510986	0.04	0	0	0.00161943	0.00277393	0.0142857
LIHC-095	Training	LIHC	0.0447761	0.00553633	0.00107181	0.00561798	0.0226337	0.0132967	0	0.000492611	0.0273973	0.0124688	0.028492	0.030025	0.0052459	0	0.0648496	0.0419263	0	0.0502344	0.0408774	0.0897436	0.0372907	0	0	0	0	0	0.0367232	0.0204499	0.0272918	0.0365854	0.0697987	0	0.0561798	0.0154394	0	0.0732484	0.0442696	0.0254777	0.0349895	0.0172619	0.000579039	0.0580076	0	0.0235027	0.00249792	0.0277778	0.256757
LIHC-097	Training	LIHC	0.104167	0.0852641	0.00671141	0.132184	0.0948693	0.00732601	0.000418936	0.000512295	0	0	0.0269523	0.121368	0.0375313	0.0550082	0.055342	0.0612925	0	0.00849421	0.0885467	0.205882	0.147818	0	0.0639098	0.0765766	0.076827	0.135318	0.109394	0.0844854	0.0547945	0.108508	0.0690691	0	0.235205	0.0582192	0	0.151648	0.0925267	0.0577452	0.0679012	0.0716198	0.0486605	0.100251	0.153257	0.0919056	0.0121951	0	0
LIHC-001	Training	LIHC	0	0.00121507	0.00249377	0.0128205	0.0015949	0	0	0	0	0	0.00275862	0.0014771	0.00369004	0.000976562	0	0	0	0.000948767	0.00138504	0.00675676	0.0180305	0	0	0	0.000987167	0	0.0345238	0.0115132	0.00763359	0	0.0403877	0	0.0157658	0.00680934	0	0.00479616	0.00550964	0.00113379	0.00192493	0.00302419	0.00187441	0.0559758	0	0	0.00138122	0.00319149	0
LIHC-002	Training	LIHC	0	0	0	0	0.00144928	0	0	0	0	0	0.015625	0	0.00509684	0.000948767	0.00294118	0.00581959	0	0	0.0034965	0.0502793	0.0310391	0.00573066	0	0	0	0.00257069	0.0285388	0.00380228	0.00369458	0.00254453	0.0163265	0	0.0138067	0.00603622	0	0.0120482	0.00905797	0.00235571	0.00194175	0.00441989	0	0.0124611	0	0.0034642	0.00129199	0	0.0214286
LIHC-003	Training	LIHC	0.00243902	0.0644518	0.00473373	0.131148	0.00194742	0.00137741	0.00195848	0.00524617	0.00260417	0	0.0236593	0.103125	0.0228254	0	0.00938967	0.00222816	0	0	0.0026643	0.173077	0.126709	0	0	0	0	0.0131004	0.175595	0.107991	0.126761	0	0.171625	0	0.0331034	0.0119601	0.00369276	0.00761905	0.172497	0.00837521	0.052076	0.0312329	0.0060241	0.187935	0	0.00132802	0.00617284	0.00339367	0.0123457
LIHC-004	Training	LIHC	0.0387597	0.00956938	0	0.0289855	0.005	0.013245	0	0	0	0	0	0.0181159	0.0044843	0	0.0229008	0	0	0	0	0.0350877	0.0662983	0	0	0	0	0	0.0704846	0.0253165	0.0145631	0.00694444	0.174194	0.00473934	0.0197368	0.0041841	0	0.0420168	0.0288462	0.0368421	0.0319149	0	0.00930233	0.100719	0	0	0.00746269	0.0229358	0.106383
LIHC-006	Training	LIHC	0.0253521	0.0583419	0.0207254	0.104478	0.00406504	0.000636537	0.00206016	0.0118191	0	0	0.0279871	0.113052	0.0147059	0	0.00957354	0.00340136	0	0.00138985	0.00372439	0.219858	0.174788	0	0	0.000880282	0	0.00913242	0.206061	0.0685393	0.07171	0.00511945	0.214067	0	0.0225806	0.0131072	0.000968992	0.0175879	0.149445	0	0.0185728	0.0112827	0.00800534	0.318021	0.00110742	0.00223214	0.011065	0.00424929	0.00714286
LIHC-009	Training	LIHC	0.00534759	0.00572363	0.000985222	0.00930233	0	0.00059312	0	0.00160944	0.0030303	0	0.000932836	0.0132392	0.00272294	0	0.00106045	0.000644745	0	0	0	0.00452489	0.0259366	0	0	0	0	0.00166945	0.0222816	0.0145631	0.0102564	0	0.0662252	0	0.00870827	0.00358166	0.002002	0.00361664	0.0115489	0.00177778	0.00219941	0.00397878	0.00212917	0.0637681	0.00179533	0.0015456	0.00339367	0.00147275	0.0106383
LIHC-010	Training	LIHC	0	0.0263591	0.000870322	0.0299401	0	0.000558659	0.000693722	0.00219202	0	0	0.0123865	0.0288714	0.0131234	0	0	0.00428266	0	0	0	0.103896	0.0483729	0.00152672	0	0.00745342	0	0.00163666	0.0411215	0.0367965	0.0360429	0.0053286	0.0827858	0	0.0122783	0.00733823	0	0.00550459	0.0528936	0.0108108	0.0166445	0.00927536	0.00120337	0.0575221	0	0.00208478	0.00306122	0.00300842	0.0167598
LIHC-011	Training	LIHC	0.0279898	0.0272926	0.035514	0.00529101	0.0233853	0.00447427	0	0	0.0398406	0.0314286	0.0224215	0.014218	0.049483	0.0143885	0.0458498	0.0423123	0.0302013	0.0358209	0.017658	0.0434783	0.0405515	0.0543294	0.00795455	0.00706033	0.00924784	0.0102916	0.0177074	0.0154211	0.0315871	0.0444015	0.00356295	0.0086881	0.0276565	0.0337006	0.0513901	0.0465549	0.0281768	0.0185512	0.0135397	0.0413972	0.012008	0.0302198	0.0164159	0.0430906	0.0128079	0.0169705	0.0622568
LIHC-012	Training	LIHC	0.002849	0	0.00191571	0	0	0	0	0	0	0	0.000919118	0	0.00300978	0	0.00344828	0	0	0	0	0.0153846	0.00189394	0	0	0	0	0	0.00537634	0.00372208	0.00440529	0	0.00373599	0	0.0141343	0.00575954	0	0.00369686	0	0	0	0.00076864	0	0.0101138	0	0.000866551	0	0	0
LIHC-013	Training	LIHC	0	0	0.00241546	0	0.00308642	0	0	0	0	0.00290698	0.00776053	0	0.00448833	0	0.00362757	0	0	0	0	0.026738	0.017321	0	0	0.000875657	0	0.00604839	0.00417537	0.0132013	0.00831354	0	0.00575816	0	0.0177305	0.00280112	0	0.00228833	0.00306279	0.00329308	0.000968992	0.0026455	0.0026362	0.0300158	0	0	0.00471143	0.00574713	0.0041841
LIHC-016	Training	LIHC	0.00226757	0.0154674	0.00367309	0.00537634	0.00121212	0.000469043	0.00114723	0.002792	0	0	0.0207641	0.0305755	0.0148448	0	0.00912863	0.00301356	0	0.00209937	0.000904159	0.174194	0.0622055	0.00381679	0.00111857	0.00123686	0.000563698	0.0015949	0.0480508	0.0435233	0.0484805	0.00201207	0.0610278	0	0.0250737	0.0109607	0	0.00595238	0.0313771	0.00157233	0.00251099	0.00743282	0.00449438	0.190411	0	0.00205339	0.00897308	0.00161987	0
LIHC-017	Training	LIHC	0.0804348	0.0743083	0.0790476	0.0723982	0.0551802	0.0325866	0	0	0.109756	0.0620843	0.0402802	0.0686695	0.0949106	0.0217678	0.0787637	0.0451535	0.0337756	0.0266187	0.0262055	0.0764706	0.0713012	0	0	0	0	0.00195312	0.0297114	0.0310559	0.0500404	0.059501	0.0318182	0.0413669	0.0801144	0.0527687	0.0667321	0.0838816	0.00370566	0	0.00179319	0.0618087	0.0544127	0.100239	0	0.0512434	0.054155	0.0262652	0.0351562
LIHC-021	Training	LIHC	0	0	0.00250941	0	0	0.000765697	0	0	0	0	0.00475624	0	0.00278552	0	0.0015015	0	0	0	0.00143885	0.0185185	0.0128866	0	0	0	0	0	0.00560538	0.00298063	0.00331858	0	0.0100719	0	0.0138889	0.00603969	0	0.00193424	0.00171086	0.0019305	0.00374181	0.00662252	0	0.0114007	0	0.0010661	0.00108108	0	0
LIHC-022	Training	LIHC	0	0	0.00132802	0	0	0	0	0	0	0	0.00729927	0.00123762	0.0115546	0	0.00136054	0.00086881	0	0	0.00163399	0.0394089	0.0181113	0	0	0	0	0	0.0106635	0.0212014	0.0206422	0	0.0136986	0	0.0285036	0.00968992	0.001321	0.00421941	0.00737705	0.00106383	0	0.000914077	0.000949668	0.0236887	0	0.00556174	0.00121655	0.000984252	0
LIHC-023	Training	LIHC	0	0	0	0.004329	0	0.00038625	0	0	0.00934579	0.00189036	0.0233463	0.000792393	0.00363636	0	0.0086478	0.00142113	0	0.00123533	0	0.0486486	0.0417981	0.00211864	0	0	0	0.0243056	0.0183627	0.00287908	0.0013369	0	0.0438596	0	0.00770416	0.00548847	0.0043956	0.0385714	0.0230047	0.0171391	0.0148108	0.00473684	0.00477454	0.03327	0	0.000650618	0.00143575	0.0287814	0.00543478
LIHC-024	Training	LIHC	0.0566038	0	0.023015	0	0	0.00560748	0	0	0.00373134	0.0124069	0.00790861	0.00302115	0.0058309	0	0.028921	0.0270458	0.00123609	0	0.00229358	0.0822785	0.0715026	0.010101	0	0.00241741	0.000705219	0.027907	0.071281	0.0185676	0.0125899	0	0.07739	0	0.0374016	0.0152788	0.00108108	0.0511883	0.0077193	0.00280636	0.00226929	0.00515085	0.0502984	0.0462833	0	0.000773395	0.04371	0.0458265	0.12069
LIHC-025	Training	LIHC	0.0506757	0.0116279	0.00785855	0.032	0.0151803	0.0117396	0	0	0.0482456	0.0298507	0.0357143	0.00286944	0.0111576	0.00675676	0.00202429	0.00241838	0	0.00389105	0.00198413	0.0993377	0.0296167	0.00325733	0.00183824	0.00418994	0.00502513	0.00294118	0.0631277	0.00826446	0.00576369	0	0.0513919	0	0.0357942	0.00592417	0.00184843	0.0439276	0.0345238	0.019802	0.017038	0.0145119	0.0209618	0.0826446	0.00315457	0.00144092	0.0463259	0.0356589	0.227848
LIHC-026	Training	LIHC	0.00949367	0	0.00894454	0	0.00306279	0	0	0	0.00829876	0.00530504	0.00458015	0	0.00773196	0.00117096	0.00571429	0.00117233	0.00483871	0	0.0021645	0.0963855	0.0234657	0.00254453	0	0.00438596	0	0.0144509	0.0173565	0.0212766	0.00457317	0.00276243	0.0132325	0	0.0626959	0.0210657	0	0.00712589	0.010101	0.002574	0.00235849	0.00662983	0.00460299	0.0417582	0.00536193	0.00132979	0.00473186	0.00534759	0.010989
LIHC-028	Training	LIHC	0.00527241	0.0284385	0.00642202	0	0.00182704	0	0.000494805	0.00231303	0.00548446	0.00273598	0.0228332	0.0289715	0.0127694	0	0.00406918	0.000345185	0	0.00149775	0.00065703	0.142857	0.0752688	0.00306748	0	0	0	0.00414365	0.0911095	0.0307143	0.0257157	0.000786164	0.117647	0.000396197	0.0242024	0.00666667	0.0035035	0.0152582	0.0570942	0.000499251	0.00947631	0.0201291	0.00290216	0.104866	0	0.000542594	0.0255713	0.00727273	0.0176991
LIHC-031	Training	LIHC	0.0410023	0.00248447	0.0241657	0.010582	0.0349127	0.0225806	0	0	0.0289855	0.0184332	0.0163265	0.000919118	0.0352665	0.0215054	0.101974	0.0646698	0.0596447	0.0172712	0.0338101	0.0971429	0.0516274	0.0686275	0.00729927	0.0205423	0.0116641	0.0924171	0.0585366	0.0277045	0.0105727	0.0164835	0.0779055	0	0.108893	0.0436047	0.0730453	0.0612855	0.0428863	0.035503	0.0341246	0.0309201	0.0452801	0.0282638	0.127835	0.000882613	0.0325048	0.0262681	0.146341
LIHC-032	Training	LIHC	0.00209644	0.0305712	0.00655431	0.0989583	0	0.00038956	0	0.00148203	0	0	0.0101796	0.0233438	0.00892414	0	0.00421644	0.000484731	0	0	0.00280112	0.0769231	0.0854827	0.0184332	0	0	0	0.00843882	0.0955556	0.0179445	0.0184211	0	0.130376	0.000535619	0.0157385	0.00186133	0	0.0150068	0.0441176	0.0018797	0.0071736	0.006	0.00087146	0.155204	0	0	0.00895141	0.00364742	0.0113636
LIHC-033	Training	LIHC	0	0.00133156	0.00151745	0	0	0	0	0	0	0	0.0030581	0	0.0103627	0	0.00213675	0	0	0	0	0.0357143	0.0032	0	0	0	0	0	0.00902256	0	0.00149925	0	0.00353982	0	0.00810811	0.00790068	0	0.00634249	0.00235018	0.00125628	0	0	0	0.0138648	0	0	0	0	0
LIHC-034	Training	LIHC	0.019802	0.00173913	0	0	0.0132743	0	0	0	0.00518135	0.00699301	0.00453515	0	0.017762	0	0	0	0.002331	0	0	0.0444444	0.0137615	0	0	0	0	0.012987	0.0253165	0.0207715	0.00842105	0.003663	0.016129	0	0.0284698	0.00172712	0.00257732	0.0162866	0.00447761	0.0070922	0.0084317	0	0.00886525	0.0132275	0.00380228	0	0	0	0
LIHC-037	Training	LIHC	0.00205339	0	0.00159744	0.0201005	0.00107066	0	0	0	0.00280112	0.00191939	0.00970089	0.00252525	0.00880759	0	0	0.000546448	0	0.000665336	0	0.0606061	0.0378229	0.00980392	0	0	0	0	0.0345937	0.00884956	0.0055788	0.00179211	0.0343681	0	0.0171184	0.0124301	0.000917431	0.0015748	0.00558347	0	0.00315457	0.00181818	0.00125078	0.0903955	0	0	0.00440529	0.00190235	0.00413223
LIHC-038	Training	LIHC	0.0145631	0.000744048	0	0	0.0173124	0	0	0	0.0139442	0.0264798	0.00721649	0	0.0051573	0.00147638	0.0108069	0.0229555	0	0.00121951	0	0.226766	0.109331	0	0.0410959	0.0302708	0.0134995	0.166381	0.0363062	0.00460405	0.00468384	0	0.00760456	0	0.0108548	0.00576923	0	0.0231729	0.0363712	0	0.0459941	0.000481928	0.0210293	0.0244898	0	0.00106213	0	0.0020202	0.144385
LIHC-039	Training	LIHC	0	0.000910747	0	0	0	0	0.000498504	0.00113122	0	0	0.00902527	0	0.00657895	0	0.00234467	0	0	0.00237342	0	0.0591398	0.0168651	0	0	0	0	0	0.0156386	0.0127021	0.00478469	0	0.0123457	0	0.0159858	0.011985	0	0.00181159	0.00802139	0.000814332	0.00310559	0.00311284	0.00335796	0.0323415	0	0.00243704	0.00108578	0.000762777	0
LIHC-040	Training	LIHC	0	0.0022779	0.00162866	0	0.00153139	0.00076864	0	0	0.00367647	0	0.00512164	0.00143472	0.00424178	0	0	0.000957854	0	0.00213447	0.00442478	0.0318471	0.0392442	0	0	0.00110742	0.00104167	0.00304878	0.0101138	0.0161002	0.0127389	0	0.00700935	0	0.0277136	0.00433369	0	0.002079	0	0.00107066	0	0	0.00331126	0.026534	0.0110497	0.00225989	0	0.00114943	0
LIHC-041	Training	LIHC	0.00595238	0	0.00483481	0.00490196	0.00106383	0.000426985	0	0	0.00578035	0.00402414	0.00692521	0.000816993	0.00636206	0	0.000882613	0.00100503	0	0	0	0.00843882	0.0212766	0.00579151	0	0	0	0	0.0168869	0.00450857	0.00328084	0	0.0250855	0	0.0253317	0.00910125	0.00170213	0.0143885	0.00408789	0.00205058	0.00347625	0.00446927	0.00492881	0.0227979	0.00725953	0.00187383	0.00171969	0.00237954	0.0160428
LIHC-042	Training	LIHC	0	0	0.0045977	0	0.00220751	0	0	0	0	0	0.00400802	0.00408163	0.00496689	0	0	0.0017331	0	0.0015674	0	0.0569106	0.0159453	0.00389105	0	0	0	0.00401606	0.0142349	0.0137741	0.00612245	0	0.0139665	0	0.0220126	0.0101351	0.00239234	0.00318471	0.00913242	0.00164745	0.00357143	0.00329489	0.0016835	0.0355191	0	0	0	0.00214133	0
LIHC-043	Training	LIHC	0.00383142	0	0.0010395	0	0.00103199	0.00156986	0	0	0.00874636	0.00571429	0	0	0.00138313	0.00123153	0.00619469	0.000568182	0	0	0	0.0412844	0.00909091	0.0026455	0	0.00124146	0	0.00204499	0.0173675	0.00685714	0.00306513	0	0.00890869	0	0.00682594	0.00996441	0.0010352	0.015625	0.0052521	0.000764526	0.0013587	0	0	0.00985761	0	0.00141844	0.00466853	0.0101818	0
LIHC-044	Training	LIHC	0.0070922	0.010582	0.0104068	0.0977011	0.00269542	0.000456204	0.000977836	0.00265051	0	0.0020202	0.0195567	0.0221963	0.0241745	0.000477099	0.00542169	0.00172043	0	0.00122926	0.000824402	0.0735294	0.270658	0	0	0.00168539	0	0.00813008	0.221414	0.0324826	0.0322581	0	0.195946	0	0.0293758	0.0130192	0.00142349	0.0124224	0.104795	0.00151976	0.0181291	0.0097704	0.0106825	0.390735	0	0.001287	0.0104076	0.006238	0.0049505
LIHC-045	Training	LIHC	0.00240674	0.0011409	0.00323276	0.00886918	0.00110619	0.000293169	0.000247341	0.000558503	0	0	0.00597525	0.000462963	0.00739012	0	0.00234192	0.0013459	0	0.00146039	0	0.0374065	0.0187696	0.00256739	0	0.000383583	0.000355872	0.00112613	0.0208914	0.00661455	0.00626959	0	0.0146871	0	0.0189655	0.00805604	0.000503271	0.00321802	0.00729927	0.00077821	0.00107991	0.000732601	0.00181225	0.0384854	0	0.00198413	0.002003	0.000799041	0.0021645
LIHC-046	Training	LIHC	0.0112108	0	0.00175593	0.0275229	0.00184843	0	0	0	0.00678733	0.00351494	0.00750144	0	0.00766058	0	0.000731529	0	0.00084246	0	0	0.0491071	0.0245555	0	0	0	0.000474608	0.00311526	0.0233645	0.00704225	0.00565371	0	0.0461133	0	0.0153846	0.00411523	0.00298954	0.0166436	0.0068326	0.00322165	0.00287191	0.000582751	0.00488599	0.0662188	0	0.000634115	0.0045489	0.0052356	0.0164474
LIHC-047	Training	LIHC	0.108597	0.000788022	0.00102354	0.0144231	0	0	0	0	0.00230415	0	0.00780031	0.0035524	0.00676133	0	0	0.00715137	0	0	0	0.0352941	0.0555005	0.00195695	0	0.00199071	0	0	0.0317308	0.00737101	0.00791139	0	0.0888291	0	0.0546529	0.0050665	0	0.0124611	0.0150289	0.0127055	0.00964852	0.0040568	0.0019698	0.104427	0	0.000760456	0.00258176	0.0359661	0
LIHC-050	Training	LIHC	0	0	0.00161943	0	0.000829876	0	0.000330142	0	0.0027027	0.0017762	0.00609756	0.000621891	0.00708833	0	0.00146628	0.0013876	0	0.00191083	0.00102145	0.0379147	0.0184615	0.00555556	0	0	0	0	0.0153509	0.010223	0.0084088	0	0.0146924	0	0.0240113	0.00785469	0	0.00258398	0.0117442	0.0012837	0.00437105	0.00103627	0	0.0298939	0	0.000636943	0.00258732	0.000538213	0
LIHC-051	Training	LIHC	0	0	0	0	0	0	0	0	0	0	0.00554017	0	0.00479042	0	0.00355872	0	0	0.00113122	0	0.021978	0.00472441	0	0	0	0	0	0.00795756	0.0034904	0.00607533	0	0	0	0.0167715	0.00345622	0	0	0.00322928	0	0.00118624	0	0	0.0267686	0	0.00243309	0.00314961	0.00275862	0
LIHC-052	Training	LIHC	0.00588235	0.00152439	0.016129	0.0514286	0.00786164	0.000791766	0	0.000739645	0	0	0.0059453	0.00139276	0.0101626	0	0	0.0028169	0.00136054	0.00113507	0.00164474	0.0628272	0.0553064	0.0199336	0	0.00692042	0	0.0143266	0.0643623	0.0140406	0.00684932	0.00639659	0.082218	0	0.0360577	0.0106952	0.00644122	0.0111359	0.0154143	0.00114679	0.00330033	0.0042061	0.00193237	0.0964083	0.0128205	0.0034642	0.00961538	0.0121065	0.0111732
LIHC-053	Training	LIHC	0.0246637	0.000909918	0.00460405	0.0151515	0.0025641	0	0.000444247	0.000501505	0	0	0.00976404	0	0.00434468	0	0.00104167	0.0063857	0	0	0.00207469	0.0472973	0.031746	0.00246914	0	0	0	0	0.0131349	0.00307692	0.00973783	0.00652174	0.0222222	0	0.0084317	0.00481762	0.00333333	0.00653595	0.00309789	0.000853971	0.00367107	0.000704722	0.0111111	0.0212465	0	0.000807754	0.00350467	0.00906344	0.0280899
LIHC-054	Training	LIHC	0.00214133	0	0.00108814	0.00966184	0.00131752	0	0	0	0	0.00239234	0.00193424	0	0.007109	0	0	0	0	0	0.00131062	0.030303	0.00652884	0.00298507	0	0	0	0	0.00299401	0.00949796	0.00557621	0	0.00456621	0	0.0314685	0.00719424	0	0.00366972	0	0.000833333	0.00156863	0	0	0.0354108	0	0.000931099	0	0.00172861	0
LIHC-055	Training	LIHC	0	0.0139795	0.00771208	0.00364964	0.00454959	0	0	0.000431034	0.00220264	0.00142653	0.00814664	0.0034188	0.00858653	0	0.00716846	0.0053554	0.000845309	0	0.000974659	0.0509259	0.0201754	0	0.0133333	0.00780312	0.00453001	0.0277228	0.0157978	0.00888889	0.00720839	0.00143062	0.023692	0	0.0368509	0.0140073	0	0.011583	0.00893796	0.00327869	0.00181708	0.000568182	0.00281373	0.0455992	0.0111288	0	0.0018315	0.00826446	0.0447154
LIHC-056	Training	LIHC	0.029661	0.00211268	0.0044843	0	0.0179704	0.00240269	0	0	0.00299401	0.00202429	0.00442478	0.00172712	0.00928998	0	0.00462535	0.0021164	0	0.00356125	0.00473037	0.038674	0.0198183	0.00696056	0	0	0	0	0.0209908	0.00174368	0.00191327	0	0.0365112	0	0.022082	0.00923645	0	0.0213068	0.0103306	0.00265076	0.0126422	0.000609756	0.0052755	0.0258216	0	0.000724638	0	0.00993612	0.0157068
LIHC-058	Training	LIHC	0.00400802	0	0.000888889	0.0105263	0.00253165	0	0	0	0	0	0.00240577	0	0.00421644	0	0.000914913	0.000568505	0	0	0.00101833	0.0660377	0.0144312	0.00230415	0	0	0	0	0.00786713	0.00630915	0.00818331	0	0.0237762	0	0.0252976	0.00847971	0.00202429	0.00151515	0.00296209	0.0023166	0.00131406	0	0.00249066	0.030303	0	0	0.00213675	0.000667111	0
LIHC-059	Training	LIHC	0.00200803	0	0.00426439	0.00444444	0.00219539	0.00118064	0	0	0	0	0.00611888	0	0.00151515	0	0.0025	0	0	0	0	0.0315315	0.0252193	0.00291545	0	0	0	0.00221729	0.0300097	0.00338219	0.00680272	0.00375235	0.0447977	0	0.054386	0.00691776	0	0.00546448	0.00780696	0.00322061	0.00163532	0.00447094	0.00502513	0.1	0	0	0.00448934	0	0.010582
LIHC-061	Training	LIHC	0.0510753	0.00118064	0.0191226	0.0192308	0.00596125	0.00414365	0	0	0.0113636	0.0132979	0.0398707	0.00320856	0.0314685	0.00087108	0.0137174	0.0216693	0.00130548	0	0.0197109	0.0920245	0.0258621	0	0.00142857	0.060262	0.000831255	0.0662983	0.0249004	0.0194049	0.0237192	0.0215054	0.0237288	0.00231214	0.0644567	0.0302288	0.0366748	0.0796296	0.0166271	0.0254842	0.0222428	0.000806452	0.0167785	0.0348259	0.0218818	0.00197433	0.0242347	0.0191939	0.123153
LIHC-062	Training	LIHC	0.00928074	0.00095511	0	0	0.0239234	0.000553403	0	0	0.0224439	0.0077821	0.0328014	0.00595238	0.00739098	0.00137931	0.0191657	0.00392377	0	0.00232558	0	0.134831	0.0830281	0.0481586	0	0	0	0	0.06466	0.00118343	0.00262697	0.00449102	0.0680851	0.000957854	0.0182482	0.00873362	0.00112867	0.0576923	0.0214979	0.027146	0.0211827	0.00141844	0.00919732	0.100478	0	0.000837521	0.0346386	0.0196281	0.0992908
LIHC-064	Training	LIHC	0	0.001287	0	0	0	0.000358809	0	0	0	0.0014245	0.00491803	0.000788022	0.00348086	0	0.00208478	0.000794597	0	0.000531067	0.00287977	0.0387597	0.0174338	0.00776699	0	0.000456204	0	0.00163666	0.0101229	0.00616333	0.00668693	0.00116686	0.0158333	0	0.0193103	0.00603809	0	0.00200602	0.00429738	0.000581395	0.00154719	0.000484731	0.00229779	0.0365745	0	0.000551268	0.0015748	0.00375134	0.00413223
LIHC-067	Training	LIHC	0.00198807	0.00128535	0.000838926	0.0252101	0.000922509	0	0.00049505	0.00107354	0	0	0.0091623	0.000788644	0.00426894	0	0.000840336	0.000988631	0	0	0	0.0535714	0.022862	0.00228311	0	0	0	0.00358423	0.0111376	0.00930626	0.011243	0.00143472	0.0331906	0	0.0320856	0.00939518	0	0.00260756	0.0131579	0.00409836	0.00117165	0.00110926	0.00164384	0.0365591	0.00323625	0.00129199	0.00361337	0.00245851	0.011236
LIHC-068	Training	LIHC	0.0329412	0.00153965	0.000976562	0.0601852	0.0117096	0.000577701	0	0.000573394	0.00298507	0	0.0126796	0.00288184	0.021327	0	0	0.000648088	0	0.027408	0.0221976	0.0248963	0.0466733	0	0	0	0	0.00352734	0.0364769	0.00783875	0.00565885	0.00173611	0.0544304	0	0.0291262	0.0182749	0.00111235	0.0399361	0.0344595	0.0124688	0.0113821	0.0116448	0.012605	0.0861619	0	0	0.00440529	0.0442834	0.0897959
LIHC-069	Training	LIHC	0	0	0.00289296	0.0212766	0	0.000554939	0	0	0	0	0.0042735	0.00102249	0.00453515	0	0.0021164	0.000592417	0	0	0.00197433	0.0310881	0.0137421	0.00779221	0	0	0	0.00367647	0.0208333	0.00768386	0.00403551	0.0019305	0.0336037	0.00100705	0.0185529	0.00433839	0.00209864	0.00141443	0.00529451	0.00154321	0.00221076	0.000687285	0.00154919	0.0478036	0	0	0	0.00260417	0.0121212
LIHC-098	Training	LIHC	0.0232019	0.00116686	0.0107632	0.0119048	0.0104408	0.000955566	0.00215703	0.00230097	0.111511	0.0744921	0.0502959	0.0313316	0.0733882	0	0.0598205	0.0327576	0.00105374	0.000739645	0.00107759	0.263514	0.101164	0.121622	0	0.000712758	0.000648088	0.0254453	0.0798403	0.00958466	0.0148096	0.00877193	0.0847291	0.00550747	0.0271845	0.0175695	0.0165692	0.0083612	0.0637338	0.0383361	0.026253	0.00386847	0.00917431	0.14944	0.00141243	0.00428878	0.0158061	0.162508	0.207407
LIHC-099	Training	LIHC	0.11597	0.000398565	0.00223881	0.0049505	0.00176887	0	0	0	0	0	0.149675	0.00124224	0.00525624	0	0.00104058	0.000431034	0	0	0	0.413978	0.569869	0.00737463	0	0	0	0.00132802	0.25062	0.010929	0.00206612	0	0.594177	0	0.01	0.0055668	0.00775194	0.0110865	0.448733	0.215385	0.135503	0.000968992	0.00468284	0.048495	0	0.00115808	0.0700219	0.516676	0.637821
LIHC-100	Training	LIHC	0.00688468	0	0.00696864	0.027933	0.00162734	0.000440917	0	0.000909504	0.00280112	0.00187266	0.0121261	0	0.00717547	0	0	0.00100857	0	0.000629723	0.00168492	0.0872093	0.0702055	0.00750469	0	0	0	0.00896057	0.145916	0.0165289	0.00952986	0	0.0486815	0.000705716	0.0681481	0.0131737	0.00470219	0.00428571	0.0473773	0.027937	0.0235223	0.00258799	0.00305033	0.136463	0	0.000591366	0.0673162	0.108844	0.151042
LIHC-101	Training	LIHC	0.207934	0.00225056	0.00325998	0.0166113	0.0174111	0.00110988	0	0.000359842	0.0321101	0.0145278	0.026287	0.0243079	0.00864865	0.0153928	0.0230415	0.0121552	0	0.0469409	0.0337491	0.115702	0.169277	0	0	0.000563698	0	0.00992556	0.113481	0.0110733	0.0114389	0.0840407	0.0499562	0	0.0276442	0.0402878	0.00290192	0.0836084	0.0234825	0.0323661	0.0591313	0.0323757	0.043095	0.0483175	0.0548446	0	0.0731354	0.0108108	0.238866
LIHC-102	Training	LIHC	0.289583	0.00831703	0.32681	0.00364964	0.595546	0.110596	0.000393236	0.000823949	0.59132	0.539806	0.436006	0.00662617	0.00485437	0	0.303241	0.282273	0.0187394	0	0.00146199	0.494012	0.548794	0.186747	0.00110865	0.02058	0.0603291	0.483051	0.579686	0.0296736	0.0181347	0	0.31016	0	0.00338983	0.204262	0.238565	0.680872	0.116307	0.203989	0.337283	0.0419195	0.405492	0.586122	0.00484966	0	0.305337	0.475706	0.784483
LIHC-103	Training	LIHC	0.00206186	0.0186706	0.00160643	0.0276243	0	0	0	0.00197726	0	0	0.000772798	0.00847458	0.00680735	0	0	0	0	0.000678426	0.00192864	0.0360825	0.0131579	0	0	0	0	0	0.0191304	0.0172911	0.0179986	0	0.0231884	0	0.0129534	0.00175029	0	0.00576369	0.0135977	0.000823723	0.00193798	0.00118977	0	0.0335052	0	0.000725163	0.00376294	0	0
LIHC-104	Training	LIHC	0.125378	0.0353144	0.000809061	0	0.0479233	0.0323929	0	0.000440141	0.0394737	0.0366826	0.00957854	0	0.00384369	0	0.000746826	0	0.00277778	0	0.00076864	0.269896	0.113469	0.0912162	0	0	0	0	0.172691	0.00743494	0.00367422	0	0.188104	0	0.00890869	0.00909577	0	0.188025	0.114969	0.109309	0.0873786	0.0724832	0.128733	0.183468	0	0	0.0859929	0.120084	0.269592
NSCLC-015	Training	NSCLC	0	0	0	0.0124481	0.00125945	0	0	0	0.0060423	0	0.00362319	0	0.00504202	0.000813008	0	0	0.00102987	0.000894454	0	0.0341463	0.00464576	0.00591716	0	0.000814332	0	0	0.0152905	0.00910273	0.00379507	0	0.00178253	0	0.0220884	0.00164339	0.00115741	0.00173611	0.000711238	0	0.00192678	0.00276498	0	0.0219922	0	0	0	0	0
NSCLC-023	Training	NSCLC	0.766515	0.517617	0.651685	0.656652	0.586369	0.400529	0.286957	0.371163	0.569863	0.459391	0.00951626	0.659074	0.543017	0.35907	0.532057	0.451566	0.569343	0.604374	0.551541	0.73622	0.513924	0.520161	0.261833	0.202358	0.189039	0.393072	0.57424	0.395522	0.433657	0	0.667025	0	0.6759	0.419981	0.371671	0.682338	0.478715	0.398278	0.393514	0.54432	0.60424	0.590392	0	0.550914	0.538749	0	0
NSCLC-024	Training	NSCLC	0.00672269	0.011236	0.00902379	0.00423729	0.00493583	0.00437637	0.00272904	0.00139082	0.00510204	0	0.00400534	0.00607903	0.0104712	0	0.0056444	0.00630372	0.00578035	0.00822785	0.00485437	0.0588235	0.0088853	0	0.00670498	0.00775194	0.00570776	0.0223642	0.0167331	0.00462535	0.00928998	0	0.0150754	0	0.0139319	0.0112782	0	0.011208	0.00391581	0.0021398	0.00339367	0.00172513	0.00916936	0.0397672	0	0.00699301	0.00527506	0	0
NSCLC-025	Training	NSCLC	0.00393701	0.00436681	0.00408163	0.00406504	0.00797607	0	0.00219298	0.00068306	0	0.0017094	0.0111317	0.0103093	0.0126677	0	0.00231481	0.00131926	0.00112233	0.0016488	0.00210526	0.091954	0.0113314	0.00217391	0	0.00167224	0.00154321	0.0135922	0.0204918	0.00972053	0.00951557	0.00306279	0.00947368	0	0.0164835	0.00782918	0.000982318	0	0.00537313	0	0.00341064	0.0027894	0.00280505	0.0246914	0.00280112	0.0015674	0.00260191	0.00151057	0.00460829
NSCLC-026	Training	NSCLC	0	0	0.00167785	0.00404858	0.00176211	0	0.000396197	0.000483559	0.0025974	0	0.00631579	0	0.00906736	0	0.00352423	0	0	0	0.00104932	0.0693431	0.0075188	0	0	0	0	0	0.00804682	0.00918367	0.00965825	0	0.00905433	0	0.0203193	0.00802752	0.00166945	0.00564972	0.00103734	0.00251414	0.00122399	0.000580383	0.00112296	0.024024	0	0.00141844	0.00381679	0	0
NSCLC-027	Training	NSCLC	0	0.0023175	0	0.00393701	0.00087108	0	0	0	0	0	0.00317797	0.000608643	0.00990566	0	0.00192308	0	0	0	0.00078125	0.0403587	0.00929235	0	0	0	0	0	0.0160643	0.00794913	0.00517837	0.00109409	0.0167084	0	0.0198598	0.00647549	0	0.00617284	0.000789578	0.00172712	0	0.000924642	0.00114613	0.0292294	0	0.000576701	0.00341064	0.000514933	0
NSCLC-030	Training	NSCLC	0.0103627	0.00340136	0.00188147	0	0.00106045	0.000514668	0.00142925	0.000554631	0.00330033	0.002079	0.0023678	0.00548446	0.00577617	0	0.00107411	0.00266667	0	0.000743494	0.00433839	0.0497238	0.00385728	0	0	0	0.00141243	0.00195695	0.00738916	0.00438116	0.00639488	0.00153846	0.00634921	0	0.0338681	0.00382166	0	0.00938967	0.00429448	0.000789889	0	0.00966184	0	0.0176101	0	0.0042735	0.00084246	0	0
NSCLC-031	Training	NSCLC	0	0	0	0	0	0	0	0	0	0	0.00384123	0	0.00357143	0	0.00181159	0	0	0.00113379	0	0.025	0.0042796	0	0	0	0	0	0.00507614	0.00506757	0.00358852	0	0	0	0.0238727	0.00204499	0	0.00248756	0	0	0	0	0	0.00531915	0	0	0.00274348	0	0
NSCLC-033	Training	NSCLC	0	0	0	0	0	0	0	0	0	0	0.00157604	0	0.0021097	0	0.001001	0.000648508	0	0	0	0.0288462	0.00196271	0	0	0	0	0	0.000819001	0.0021645	0.000783085	0	0	0	0.012069	0.00269542	0	0	0.000609756	0.000825083	0	0	0	0.00501253	0	0	0.000960615	0	0
NSCLC-034	Training	NSCLC	0.183849	0.0105656	0.000733676	0.265306	0.221811	0.126545	0.19566	0.320283	0	0	0.00124146	0.00129534	0.15059	0	0.00150943	0.0824242	0	0.172295	0.160696	0.268817	0.20081	0	0.0657507	0.118574	0.149338	0.286378	0.276836	0.0929487	0.220456	0	0.0199241	0	0.181818	0.169424	0.10916	0.351464	0.00639854	0.0910459	0.0824485	0.187464	0.440503	0.104938	0	0.0710109	0.000769231	0.000692042	0
NSCLC-036	Training	NSCLC	0.454545	0.0146199	0.0917782	0.156134	0.183654	0.0636314	0.0801887	0.171103	0.164659	0.128981	0.23174	0.00818554	0.153068	0	0.258427	0.18287	0.178737	0.156	0.179957	0.107296	0.165505	0.166387	0.0429989	0.0914327	0.100563	0.218553	0.111196	0.0862656	0.193478	0.254138	0.0417044	0	0.189504	0.0123393	0.107869	0.229798	0.00477099	0.134405	0.129193	0.140951	0.222343	0.0187377	0.0143678	0.0813559	0.00448096	0	0
NSCLC-037	Training	NSCLC	0.00863558	0	0.00186047	0.00862069	0.00325998	0.00135624	0	0.000984252	0.00265252	0.00166667	0.00682594	0.00234742	0.00604839	0	0.0027881	0.00213789	0.000797448	0.00188088	0	0.0223464	0.010906	0.00167504	0.0039604	0.00336474	0.00325098	0.00373832	0.00492207	0.00379147	0.00537996	0	0.0028222	0	0.0311355	0.00624645	0	0.00391645	0.00160256	0.000691085	0.000582751	0.00342075	0.00420168	0.0106509	0	0	0.00534351	0	0.00564972
NSCLC-038	Training	NSCLC	0.424144	0.451197	0.203098	0.590278	0.490078	0.291369	0.139111	0.306967	0	0.003367	0.00411241	0.518923	0.348689	0.512027	0.214419	0.0571429	0.457027	0.470191	0.421359	0.242604	0.531368	0.545187	0.269231	0.283128	0.261024	0.477583	0.467087	0.00876644	0.00512383	0	0.454443	0	0.483516	0.198769	0	0.63385	0.419732	0.299096	0.329362	0.512075	0.228326	0.427099	0	0	0	0.393887	0.789894
NSCLC-039	Training	NSCLC	0	0	0.00158983	0.0042735	0	0.000770713	0	0	0	0	0.00732807	0	0.00765446	0	0.00148368	0.00137489	0	0	0.00264901	0.0373444	0.00397141	0.00380952	0	0	0	0.00146199	0.00296736	0.00578512	0.00617665	0	0	0	0.0215827	0.00818414	0	0.0147256	0.000434594	0	0.000531632	0.000532765	0.000509944	0.0213385	0	0.00343643	0.00187735	0	0
NSCLC-040	Training	NSCLC	0.00767754	0	0.0055991	0.00392157	0.0182208	0.000611995	0.00214592	0.00638051	0	0	0.00816697	0.0126927	0.0124378	0	0.0112219	0.00148258	0.00323974	0.00572831	0.00761035	0.0534759	0.00986842	0	0	0.00186047	0	0.0150862	0.0109589	0.0120627	0.0110497	0	0.00657895	0	0.0300501	0.016129	0	0.0136157	0.00518519	0.00403877	0.00159109	0.0116279	0.00359454	0.0343137	0	0	0.00277264	0.00287356	0
NSCLC-042	Training	NSCLC	0.00158228	0.00101317	0.00163532	0.00714286	0	0	0.000280505	0.000971817	0.00212766	0.0012285	0.00506842	0.00249066	0.00546448	0.00171086	0.00130039	0.000798722	0	0	0	0.0350877	0.0145386	0.00249377	0	0.000828844	0.000866927	0.0035461	0.00913838	0.00649351	0.00586354	0.00440044	0.019656	0	0.0332805	0.00252101	0.00125865	0.00196657	0.00269334	0.000488998	0	0.00131984	0.00244002	0.0266972	0	0.000597372	0.00246914	0.00114745	0
NSCLC-043	Training	NSCLC	0.0165289	0.164158	0.0238837	0.225532	0.110119	0.00330033	0.0103093	0.0556112	0.0982659	0.0594228	0.000708717	0.145015	0.0459921	0.0464756	0.140785	0.0574383	0.0835095	0.104498	0.0962129	0.0363636	0.0570627	0.106095	0	0.000816993	0	0	0.11426	0.00209424	0.00364431	0	0.149706	0	0.0625	0.0169393	0.000812348	0.211346	0.087769	0.0710506	0.0663871	0.0490971	0.0591463	0.088411	0	0.114767	0.0153404	0.0371578	0.259615
NSCLC-047	Training	NSCLC	0.00252525	0.00897308	0.0183616	0.0102564	0	0.00606061	0.00322373	0.0027894	0	0	0.00353774	0.00938478	0.00692384	0.00487329	0	0.000909091	0.00379747	0.013347	0.0146413	0.0843373	0.00945946	0.00262467	0.00310559	0.00108932	0.0029615	0.0131234	0.00572738	0.00984529	0.0189474	0	0.00995025	0	0.0560538	0.00983021	0.00679348	0.00343053	0.00491803	0.0049505	0.0027959	0.00377358	0.00881489	0.0439189	0	0.00931677	0.0129702	0.00366748	0
NSCLC-050	Training	NSCLC	0.0019685	0.00229095	0	0	0	0.00111359	0.000535332	0	0.00286533	0	0.00513699	0.00554529	0.00422238	0	0	0	0	0	0.00228571	0.0555556	0.0121269	0.00413223	0	0	0	0	0.00645161	0.0130435	0.00838223	0.00125156	0.0132939	0	0.0215947	0.00520494	0	0.0065189	0.00184049	0.000802568	0.000765697	0.00483092	0.00132363	0.0176322	0	0.000859107	0.00304569	0.000904977	0
NSCLC-051	Training	NSCLC	0.00394477	0.003108	0.00100908	0.0147783	0.00221484	0.00122324	0	0	0	0	0.00564516	0.000863558	0.0138037	0	0.00528541	0.002	0	0.000835422	0.00127065	0.0511628	0.0130841	0	0	0.000734754	0.000690608	0	0.00943396	0.0115385	0.0104364	0	0.00687758	0	0.0350877	0.0114247	0.000932836	0.00857143	0.00256904	0.00158228	0.00074184	0	0.00199734	0.0194508	0	0.00543478	0.00187793	0	0.00393701
NSCLC-053	Training	NSCLC	0.112426	0.0681431	0.0687711	0.0543933	0.057656	0.0135542	0.0258231	0.0338005	0.0957447	0.0732899	0.0715835	0.0520723	0.0510949	0.024976	0.0411281	0.0343891	0.0674847	0.0536304	0.101639	0.135211	0.0509761	0.0226667	0.0214646	0.0285996	0.0166667	0.0733788	0.0690909	0.0141066	0.0159635	0	0.0331695	0	0.115854	0.0452489	0.0411985	0.0796813	0.0449915	0.0454545	0.0175732	0.0583255	0.0383387	0.049763	0.00452489	0.0371486	0.0409938	0	0.021097
NSCLC-054	Training	NSCLC	0.041876	0	0.00103842	0.114173	0.247034	0.0141414	0.0929204	0.133826	0.110883	0.0804598	0.0630449	0.216374	0.118611	0	0.115108	0.107383	0	0.0109729	0.0965665	0.0949367	0.0696078	0.0041958	0.106443	0.070442	0.0583072	0.157706	0.149396	0.0715812	0.142959	0	0.0893271	0	0.174579	0.0537992	0.00222552	0.280899	0.0550847	0.0756369	0.0482759	0.196188	0.0292628	0.171892	0	0.00380518	0.00675676	0.000651466	0
NSCLC-055	Training	NSCLC	0	0	0.00183486	0	0.000914077	0.000518135	0.000824402	0.000477783	0	0	0.00373413	0.000803213	0.0133427	0	0.000934579	0	0	0.00221729	0	0.0744681	0.0100733	0.00164474	0	0	0	0.00169492	0.000859107	0.00451467	0.00405515	0	0.00117647	0	0.0399361	0.00871731	0	0.00263505	0.00162338	0	0.000585138	0	0	0.020362	0	0	0.001638	0	0
NSCLC-056	Training	NSCLC	0.00200401	0.00240096	0.00265487	0	0.00345125	0	0	0.000406339	0	0.00177305	0.0111888	0.00144823	0.00886427	0.00123077	0.00545951	0.000496032	0	0	0.00188679	0.0431034	0.00915141	0.00643087	0	0.000649351	0.00172018	0	0.0172414	0.0138632	0.00518135	0.0013459	0.00487211	0	0.0193103	0.00520833	0.000859107	0.00542741	0.00157646	0.00135227	0.00118765	0.00217628	0.00409207	0.00737619	0	0.00227101	0.00650289	0	0
NSCLC-057	Training	NSCLC	0.0570175	0.00217865	0.0148368	0.0334928	0.0206061	0	0.00432588	0.00824588	0	0	0.0142349	0.0249433	0.0211416	0.00305188	0.0100334	0.0114068	0.00130548	0	0	0.0342466	0.0169972	0.00311526	0.0120482	0.0270907	0.00649351	0.0487805	0.0334029	0.0161812	0.0218712	0.0916667	0.0412214	0.0118644	0.0257069	0.0142857	0.00924703	0.0109489	0.021093	0.0107296	0.0158898	0.0129611	0.00949668	0.023569	0	0	0.00265252	0.0256098	0.0618557
NSCLC-058	Training	NSCLC	0	0	0.00593824	0	0.00564972	0.000790514	0	0	0	0	0.00813953	0.0011534	0.00185185	0	0.00153846	0	0	0.00172265	0	0.038961	0.011811	0	0	0.00112486	0	0	0.00108696	0.00582242	0.00440044	0	0.00144092	0	0.0221328	0.00887097	0	0.0131827	0	0	0.000946074	0.00185701	0.00341588	0.0164179	0	0.00103627	0	0.0025641	0
NSCLC-059	Training	NSCLC	0.00441501	0.00746269	0.000960615	0.0106952	0.000981354	0	0.00122299	0.00217108	0	0	0.0110063	0	0.00585938	0.000737463	0.000925069	0.00168634	0	0.00351865	0.00205339	0.0366492	0.00813008	0.00176367	0.0010101	0.00268097	0.00187032	0.00555556	0.0133001	0.00649351	0.00755495	0	0.0126147	0	0.0173776	0.00239234	0	0.00142248	0.00885515	0.00454201	0.00268276	0.0042605	0.000632111	0.0198598	0	0.00488998	0.011599	0.00078064	0
NSCLC-061	Training	NSCLC	0.0015083	0.0295238	0.00628366	0.019305	0.0120192	0	0.000800641	0.0115473	0	0.00130378	0.00430416	0.0304317	0.0157687	0	0.00588235	0.00526316	0	0.000619195	0	0.0574713	0.0259146	0.00206612	0.00749064	0.0107991	0.0089779	0.0466102	0.0344249	0.0103676	0.0140845	0	0.0244648	0	0.0400697	0.018797	0.0021322	0.0194064	0.0170732	0.00831202	0.00844773	0.0145985	0.00111669	0.034375	0	0.000697837	0.0101449	0.00267201	0.0168067
NSCLC-062	Training	NSCLC	0.00240964	0.00613497	0	0.00819672	0.00118906	0	0	0	0	0.00196464	0.00329308	0.00321199	0.00697472	0.000942507	0	0.00150943	0	0	0.00282087	0.115854	0.00990099	0	0	0	0	0	0.0102987	0.0131195	0.0119177	0	0.0188034	0	0.0274262	0.0126354	0.00120773	0	0.00420168	0.000928505	0	0.00160514	0	0.0469697	0	0	0.00263158	0	0
NSCLC-066	Training	NSCLC	0.241162	0.0440613	0.169086	0.184438	0.143564	0.0392927	0.0334703	0.0707017	0.0863971	0.0654088	0.0467581	0.18597	0.216762	0	0.146848	0.0770844	0.150552	0.130697	0.118577	0.371901	0.139969	0.101911	0.13006	0.121249	0.112731	0.240845	0.118708	0.0177239	0.0357143	0.264045	0.219796	0	0.250575	0.135207	0.226708	0.193712	0.114699	0.0841487	0.0746528	0.154822	0.0998782	0.231922	0.12318	0.128374	0.0944649	0	0.0519031
NSCLC-068	Training	NSCLC	0.00181159	0.00292113	0	0.00485437	0.00535906	0	0	0.000844238	0	0	0.0035868	0.00648824	0.0103687	0	0.00334896	0.00149626	0	0.00113443	0.000866551	0.027972	0.00877193	0	0.00196657	0.000612745	0.00057241	0.0016835	0.00630418	0.00647249	0.00609385	0.00147059	0.00629591	0	0.0125945	0.004772	0	0.00964187	0.00468883	0.0013587	0.000881446	0.00428954	0.00112931	0.00832178	0	0.00201748	0.0034632	0.00181324	0
NSCLC-069	Training	NSCLC	0	0	0.00353774	0	0	0	0.000654879	0	0	0.00193798	0.00209424	0	0.00695652	0	0.00138889	0.00091659	0	0.000918274	0	0.035	0.0198511	0.002331	0	0	0.000913242	0.00218818	0.00817439	0.00140845	0.00205761	0	0.0069808	0	0.0178218	0.00237154	0	0.00329489	0.00505476	0	0.00298805	0.000809717	0.0033557	0.0156863	0	0	0.00113122	0.00234467	0
NSCLC-070	Training	NSCLC	0.00200401	0.00210674	0.00191205	0.0114504	0.00176523	0.000557724	0	0	0.00259067	0	0.00892857	0.00149925	0.027451	0	0.00431499	0.00125549	0	0.000705716	0.00107181	0.0382775	0.0196937	0.00238095	0	0	0	0.00380228	0.0110263	0.00311203	0.00535988	0	0.00809249	0	0.0179533	0.00666263	0.000884173	0.00162338	0.0057508	0.00143885	0.00208768	0.00186451	0.00311526	0.0181818	0	0.00158228	0.00234009	0.000753012	0
NSCLC-071	Training	NSCLC	0.0315126	0	0	0.73494	0.768007	0.475712	0.436348	0.772917	0.217066	0.197704	0.701048	0.813673	0.72557	0	0.538624	0.101031	0	0.433147	0.612634	0.7251	0.704167	0.5386	0.632797	0.737392	0.721863	0.811508	0.749331	0.648084	0.738889	0.00779347	0.616022	0	0.796318	0.685906	0.000465983	0.83956	0	0.553501	0.572181	0.749201	0.349213	0.685714	0	0.188791	0	0	0.0037037
NSCLC-072	Training	NSCLC	0	0.00172811	0.00156617	0	0	0.000394011	0.000770416	0.000421408	0	0	0.00361446	0	0.00432666	0	0.000892857	0.000502765	0.000773994	0	0.00171086	0.0458015	0.00450789	0	0.00305111	0.00234192	0.00165017	0.00410678	0.00405954	0.00512383	0.00371517	0.00119617	0.00249792	0.000809061	0.0114007	0.00675676	0.00070922	0.00289855	0.00102775	0.00110254	0	0.00271297	0.000977517	0.00882825	0	0.00059988	0	0	0
NSCLC-073	Training	NSCLC	0.0762712	0.0910816	0.156345	0.313492	0.224978	0.00834106	0.15885	0.265214	0.00642055	0.00248447	0.0243902	0.288024	0.184987	0.147413	0.327364	0.232065	0.00165153	0.0496241	0.0846154	0.344482	0.123846	0	0.0181488	0.0573497	0.0527485	0.127753	0.0932401	0.0200501	0.0248262	0.257609	0.249246	0	0.162127	0.151106	0.178161	0.127078	0.238142	0.174194	0.16041	0.159444	0.048187	0.267345	0.173633	0.166014	0.000705219	0	0
NSCLC-074	Training	NSCLC	0.0030303	0	0.00131752	0	0	0	0	0	0	0	0.0120337	0.00235571	0.00883838	0	0	0	0	0	0.00316957	0.0540541	0.019337	0	0	0	0	0	0.0176887	0.00966184	0.0100111	0.00174216	0.00542495	0	0.0186047	0.00100806	0	0	0	0	0	0	0.00100402	0.0136778	0	0.00117371	0.00997151	0	0
NSCLC-075	Training	NSCLC	0	0	0	0	0	0.00215285	0.000929368	0	0	0	0.00330033	0	0.00125156	0	0	0	0	0.00115473	0	0.0333333	0.00524476	0.0028169	0	0	0	0	0.00786164	0.0194175	0.0179806	0	0.00188324	0	0.0129534	0.0128355	0	0.00217391	0.000994036	0.00121803	0	0	0.00117925	0.0105042	0	0	0.00165289	0	0
NSCLC-078	Training	NSCLC	0	0	0	0.00420168	0	0	0	0	0	0	0.00427807	0.0010101	0.00956429	0	0.00148148	0	0	0	0	0.0588235	0.012016	0	0	0	0	0	0.0110664	0.00571429	0.00638978	0.00179211	0.00153846	0	0.0175097	0.00895255	0	0.0033389	0.000855432	0	0	0.000938086	0	0.0170015	0	0	0.00116144	0.00109529	0
NSCLC-079	Training	NSCLC	0	0.000665779	0	0	0.000886525	0.000420698	0	0.000424809	0	0	0.00193673	0.00258176	0.00189873	0	0	0	0	0.00121212	0.00181488	0.040201	0.0110076	0	0	0	0	0	0.00798085	0.00723982	0.00773196	0.00154321	0	0	0.0174825	0.00332226	0	0.00477897	0.00214018	0.000649351	0.00060423	0.000572738	0	0.0109019	0	0.00138889	0.00323887	0	0
NSCLC-081	Training	NSCLC	0.0162749	0	0.00789733	0.00847458	0.00375587	0.000498753	0.00302376	0.00398406	0	0	0.00496689	0.000793651	0.0103668	0	0.0011236	0	0.00398804	0.00281294	0.00240096	0.0707071	0.018018	0	0	0	0	0.00943396	0.0154242	0.00327511	0.0052161	0	0.00379147	0	0.0218978	0.0095057	0	0.00506971	0.00520833	0.00364697	0.00385604	0.00060241	0.000628536	0.0283251	0	0.00157853	0.00564516	0.000803213	0
NSCLC-082	Training	NSCLC	0	0	0.000938967	0	0	0	0	0	0	0	0.00407498	0	0.00233827	0	0.00108342	0	0	0.00071582	0	0.0344828	0.00360036	0	0	0	0	0	0.00167364	0.00946372	0.00770416	0	0	0	0.0126582	0.00354359	0	0	0	0	0	0	0.00134862	0.00584112	0	0	0	0	0
NSCLC-084	Training	NSCLC	0.0576923	0.0130624	0	0.0367647	0.0318665	0.0216306	0.0101911	0.014975	0.00806452	0.00558659	0.00136054	0.0250597	0.00893855	0	0.00827586	0.00728597	0	0.0582915	0.0528771	0.152542	0.0715421	0	0.0146104	0.0156951	0.00632244	0.0165289	0.0471567	0.0851735	0.111111	0.0607211	0.00555556	0	0.0877193	0.00799201	0	0.05	0.00391389	0.0294118	0.014014	0.0411081	0.0368969	0.0337972	0	0.0178174	0.0263819	0	0.0641026
NSCLC-085	Training	NSCLC	0	0.00433369	0	0	0	0	0	0	0	0	0.000841043	0	0.00427655	0	0.00335946	0.00130634	0	0	0	0.0212766	0.00649954	0	0	0	0	0	0.00338409	0.00412797	0.00230415	0.00137363	0	0	0.0127273	0.00510204	0	0.00283688	0.00386847	0.000752445	0.00066357	0.00200401	0	0.00669643	0	0.000772798	0.00341006	0	0.00515464
NSCLC-087	Training	NSCLC	0.54105	0.544813	0.56891	0.61859	0.371652	0.00722892	0.205665	0.216385	0.40113	0.236585	0.232877	0.16185	0.377155	0.0221538	0.128261	0.047619	0.236388	0.133636	0.206391	0.0833333	0.291045	0.250903	0.0150502	0.250906	0.230287	0.559944	0.45117	0.217729	0.304622	0.173436	0.487147	0.143357	0.439145	0.25974	0.348691	0.578485	0.402907	0.277583	0.27977	0.134278	0.334401	0.34438	0.284006	0.164109	0.000892061	0	0
NSCLC-088	Training	NSCLC	0.0964778	0.0622861	0.0532751	0.106007	0.0452962	0.00229463	0.0263032	0.0291646	0.0630435	0.0403646	0.0252987	0.0378619	0.0556266	0	0.0386983	0.0264672	0.0371867	0.00801833	0.0124334	0.0890688	0.0341006	0	0.0284192	0.0375587	0.0308833	0.0546448	0.0616046	0.00267618	0.00474255	0.00290698	0.0340502	0	0.0479549	0.0290011	0.0350195	0.0648968	0.0406852	0.0315113	0.0258028	0.0444088	0.0349515	0.101449	0	0.0272989	0.030303	0.0501105	0.12963
NSCLC-089	Training	NSCLC	0	0.00490798	0.0116822	0.00809717	0.00814901	0	0.000581395	0.0028715	0.00849858	0.00865052	0.000957854	0.00865385	0.0108499	0	0.00123001	0.00074239	0	0.000859107	0.00200401	0.0382514	0.00695249	0.00209205	0	0	0	0.013544	0.00484966	0.0122951	0.00885827	0	0.00130548	0	0.0175781	0.00382263	0	0	0.00219138	0	0	0.000791766	0.0031746	0.015544	0.00181818	0.00433839	0.00746269	0	0
NSCLC-090	Training	NSCLC	0	0	0	0	0	0	0	0	0.00215054	0.00140056	0.00184615	0.000724638	0.00527859	0	0.000856898	0	0	0.00061237	0	0.0353535	0.00874404	0	0	0	0	0	0.0106308	0.00359389	0.00332447	0.00135685	0.00189036	0	0.0114007	0.00158898	0	0.00227531	0.00191663	0	0	0.00219901	0.000511509	0.00735971	0	0.00066357	0.00489168	0.00067659	0
NSCLC-091	Training	NSCLC	0.00430416	0	0.000670691	0	0.00150376	0	0	0	0	0	0.000558036	0.00129032	0.00652529	0	0	0	0	0.0015	0	0.0173913	0.00575954	0.00430416	0	0	0	0.00296296	0.00468227	0.00387898	0.00116891	0.00111483	0	0	0.00674764	0.000465333	0.00137174	0.00323974	0.000400802	0	0.000492854	0.00103146	0	0.00693241	0	0.00119904	0	0.000575043	0
NSCLC-092	Training	NSCLC	0	0	0	0.00526316	0.00130548	0	0	0	0.00682594	0	0.00561167	0.00119332	0.00662879	0	0.0016129	0.000967118	0	0	0	0.0428571	0.00921053	0	0	0	0	0.00234192	0.0102157	0.00715308	0.00104932	0	0.00851789	0	0.0100251	0.00360685	0.00149031	0.00176056	0.00274223	0	0.00102564	0.00100301	0.00289017	0.00856164	0	0	0	0	0
NSCLC-093	Training	NSCLC	0.169851	0.152332	0.0690979	0.205357	0.103378	0.0200205	0.0302893	0.0379418	0.0135593	0.0046729	0.0160727	0.104699	0.0775249	0	0	0.023622	0.0398912	0.073107	0.0686275	0.0493274	0.0638953	0	0.0400421	0.0574429	0.0410791	0.161337	0.116771	0.0358343	0.0313757	0	0.151351	0	0.115442	0.0367089	0.0963563	0.131498	0.092437	0.0554745	0.069281	0.0671182	0.0492754	0.096882	0	0.0688	0.00741962	0.0724534	0.0660377
NSCLC-097	Training	NSCLC	0.159151	0.013363	0.0359066	0.0614035	0.0819964	0.0291353	0.0698967	0.102916	0	0	0.041791	0.105882	0.0717949	0	0.0608575	0.0353698	0	0.16448	0.16	0.219355	0.113965	0.00879765	0.0477759	0.0602706	0.0433735	0.13099	0.162119	0.0439771	0.133742	0.100985	0.00118624	0	0.33162	0.0601751	0	0.125828	0.000893655	0.0824873	0.0519952	0.169869	0.213633	0.023301	0	0.0273141	0.00637755	0	0
NSCLC-098	Training	NSCLC	0.422652	0.377997	0.375301	0.480392	0.30384	0.0208333	0.190327	0.247966	0.302174	0.245253	0.227368	0.272315	0.213754	0.0253239	0.353505	0.185841	0.246429	0.300362	0.237945	0.418251	0.311782	0	0.306104	0.312846	0.282582	0.447853	0.00606878	0.0263488	0.116698	0.214882	0.0201394	0	0.209412	0.193367	0.258895	0.300251	0.36288	0.270383	0.254524	0.372351	0.209929	0.355949	0.00230415	0.231144	0.209188	0	0.00675676
NSCLC-100	Training	NSCLC	0.102515	0.0894834	0.100484	0.132841	0.0677966	0.0631136	0.0396341	0.0538556	0.0660377	0.0346939	0.0184332	0.0972831	0.0703518	0	0.0361613	0.029511	0.109589	0.0943396	0.0697051	0.207071	0.0797619	0	0.0746073	0.0727273	0.0609003	0.142222	0.144248	0.0338505	0.0504634	0.0785714	0.118734	0.00701754	0.196396	0.0496743	0.080226	0.121777	0.0681334	0.0574388	0.0318525	0.0791912	0.0880062	0.0637119	0	0.0750988	0.0752916	0	0.0560748
NSCLC-101	Training	NSCLC	0.00422535	0.00361664	0.00510204	0.0075188	0.00543807	0.00313698	0.0019151	0.00279623	0	0	0.0112994	0.00350263	0.0141671	0	0.00204082	0.00275699	0.00123001	0.00250878	0.00341006	0.0504587	0.012995	0	0.00069735	0.002002	0.001924	0.00339559	0.0175202	0.0128425	0.0130756	0.000944287	0.00177936	0	0.0250737	0.0109489	0	0.0115496	0.00676946	0.0046344	0.00244101	0.0061674	0.00684932	0.0213713	0.00137552	0.00178891	0.00114482	0	0
NSCLC-102	Training	NSCLC	0.021544	0.0151947	0.0163755	0.015748	0.00964912	0.000576369	0.0049554	0.00715015	0.00480769	0.00152672	0.0126084	0.0147287	0.017618	0.00335796	0.0109051	0.00996016	0.00729167	0.00207469	0.0125142	0.132275	0.0189673	0.00804829	0.00225225	0.008	0.00138122	0.0111607	0.0188216	0.0143965	0.00550314	0	0.0190797	0	0.0452342	0.0166334	0.0025729	0.0231481	0.00731707	0.00808824	0.00463883	0.0104987	0.00796284	0.0457079	0	0.0083682	0.0127796	0.0121528	0.015625
NSCLC-103	Training	NSCLC	0.012024	0.00263852	0.00264317	0.00934579	0.00718563	0.00157978	0.00249221	0.00247831	0.00645161	0.00385356	0.0181219	0.00630418	0.0121255	0.00150943	0.00999001	0.00553165	0.00829876	0.00356379	0.00405268	0.0394737	0.00852273	0	0.00332594	0.00147493	0.000676133	0.0176125	0.0114855	0.0141612	0.0127389	0.00512821	0.00584795	0	0.072695	0.0105459	0.002849	0.0172414	0.00670732	0.0035868	0.00125392	0.0100604	0.00142552	0.0185414	0	0.00323276	0.00413223	0.00540176	0.0103093
NSCLC-104	Training	NSCLC	0.0512048	0.0405522	0.0449827	0.0495495	0.0276339	0.023407	0.0165476	0.0265369	0.0675676	0.0489297	0.0297952	0.0534722	0.0438966	0.0145773	0.0366218	0.0213082	0.0325543	0.0304601	0.0171198	0.0575916	0.0182648	0	0.0256674	0.0208209	0.0175936	0.0522388	0.0368497	0.0163934	0.0265178	0	0.0514706	0.00996169	0.0601399	0.0359598	0.0330083	0.0804851	0.0421941	0.0265861	0.0226316	0.0479249	0.0304136	0.0486815	0	0.0153631	0.0353118	0.0352941	0.136882
NSCLC-105	Training	NSCLC	0.00816327	0.0262431	0.00818833	0.00943396	0.00842105	0.000609756	0.00608744	0.00928218	0	0	0.00198807	0.00983284	0.00953137	0.00461681	0.00244499	0	0	0.00302572	0.00366748	0.041958	0.0104167	0.00228833	0	0	0	0	0.00649954	0.00870647	0.00557621	0	0.0110497	0	0.0203666	0.00644238	0.0010989	0.0015748	0.00195059	0	0.0015163	0.00950292	0.00194805	0.01125	0	0.000881834	0	0.0100251	0.00598802
NSCLC-106	Training	NSCLC	0.596674	0.00438917	0	0.289474	0.593985	0.179884	0.313325	0.368195	0.483271	0.383051	0.123905	0.516327	0.00951684	0	0.408851	0.225126	0	0.0518868	0.357143	0.640449	0.522645	0.652174	0.206294	0.24705	0.24963	0.449016	0.492537	0.410979	0.473118	0	0.502809	0	0.633224	0.318233	0	0.590909	0.000648088	0.296717	0.293548	0.485025	0.433735	0.562315	0.0123711	0.171257	0.416667	0	0
NSCLC-107	Training	NSCLC	0	0	0	0.0033557	0	0	0	0	0	0	0.00134862	0	0.00385109	0	0.000881057	0	0	0	0	0.0412844	0.00753138	0	0	0	0	0	0.00317209	0.00183655	0.00135501	0	0.00113379	0	0.00829187	0.00444444	0	0.00116144	0.00105597	0	0.000564334	0	0.000554631	0.0157017	0	0	0.0022338	0.00075188	0
NSCLC-108	Training	NSCLC	0.1002	0.0308483	0.00250941	0.126168	0.0828848	0.040264	0.0370757	0.0541903	0	0	0.000942507	0.117962	0.0449915	0	0	0.00970874	0.0737218	0.0033389	0.0515588	0.0639535	0.059375	0.0994941	0.0748731	0.0620629	0.0575256	0.121331	0.101742	0.00249377	0.0044603	0	0.114449	0	0.0970018	0.042446	0.110999	0.0858506	0.0340988	0.0168067	0.0390098	0.0672579	0.0936556	0.0734908	0	0.0112166	0.080402	0.0338983	0
NSCLC-109	Training	NSCLC	0.00557621	0.0044843	0.00618557	0.0119048	0.0053135	0.000664011	0.00409117	0.00379027	0.0142857	0.0034662	0.00486855	0.00620018	0.00657895	0	0.00255428	0.00461894	0.00108578	0.0143581	0.00841515	0.0631068	0.0104651	0.00192308	0	0	0	0	0.00499002	0.00787402	0.00466853	0	0.00114943	0	0.0308442	0.00589226	0	0.00764526	0.00341763	0.00258621	0.00145349	0.0040783	0.00842912	0.0139082	0	0.00278552	0.00183655	0.000876424	0.0264151
NSCLC-111	Training	NSCLC	0.00353982	0	0.00188147	0	0.000821018	0.000628536	0	0	0.00743494	0.00281294	0.0194647	0.00174672	0.00825206	0	0	0	0	0.00131666	0	0.013245	0.0317949	0.00181818	0	0	0	0.0015528	0.0241379	0.0020555	0.00302572	0	0.027668	0	0.0155521	0.00345066	0.000938086	0.00128535	0.00773196	0.00074184	0.00164339	0.00207039	0.00297177	0.018847	0	0.000755287	0.00193424	0	0
NSCLC-112	Training	NSCLC	0.0039604	0.00956429	0.00743889	0.00398406	0.00322581	0.00130719	0.000526039	0.00287853	0.00290698	0.00367647	0.00590717	0.00722022	0.0201005	0.00167645	0	0.00350385	0.00198413	0.00154202	0.00130208	0.0792079	0.00899101	0	0.0058072	0.0044287	0.00322581	0.0138249	0.019039	0.0229746	0.0115248	0	0.011984	0	0.03367	0.00937951	0.0020141	0.00958466	0.00841424	0.000750188	0.00075358	0.00294768	0.00268637	0.0281863	0	0.00441306	0.011194	0.000857633	0.00740741
NSCLC-113	Training	NSCLC	0.0292683	0.0182927	0.031746	0.0322581	0.0478723	0.00990099	0.0190476	0.00350877	0.0245902	0.00355872	0.00740741	0.0127119	0.0529801	0	0.0131579	0.00330033	0	0.00759013	0.0184659	0.0763889	0.0127119	0.0346021	0	0.0120482	0.0134228	0.0214067	0.024173	0.0119048	0.015444	0.0119048	0.025	0	0.0652174	0.00571429	0	0.0346535	0	0.00914634	0.00311526	0.00945946	0.0117302	0.0191257	0.00574713	0.00671141	0	0	0
NSCLC-115	Training	NSCLC	0.00874126	0.000905797	0.000787402	0	0.00341297	0	0.0011274	0.00124121	0	0	0.0087073	0.0050578	0.0126874	0.00166852	0.000846024	0.00050813	0	0.00284576	0.00953289	0.0246914	0.00498339	0	0.000821693	0.00465658	0.00279642	0.00874126	0.00296516	0.0108893	0.00870147	0	0.00462107	0	0.0352423	0.0101877	0	0.00299401	0.00413983	0.00555213	0.00206612	0.003861	0.00154959	0.0148011	0	0.00222387	0.00338066	0.00142248	0.0045045
NSCLC-116	Training	NSCLC	0	0	0	0.0304878	0	0	0.00122926	0	0	0	0.00575374	0	0.01	0	0.00393185	0	0	0.000888889	0.00140056	0.0198675	0.0198511	0	0	0	0	0	0.0149083	0.00566572	0	0.00204082	0.0205279	0	0.00649351	0.00673401	0	0	0.00526316	0.000968992	0.00184843	0	0.000814332	0.0367534	0	0.000956938	0	0	0.00456621
NSCLC-119	Training	NSCLC	0.0748899	0.0294372	0.0389381	0.0636042	0.0308642	0.00138696	0.0126324	0.0164009	0	0	0.0208044	0.0234875	0.0248034	0.0177045	0.000773994	0	0.0262548	0.0416419	0.0626836	0.0614754	0.0358974	0.0876866	0.0223048	0.0147059	0.0192069	0.0776699	0.045584	0.0833333	0.106831	0	0.0424178	0	0.0753425	0.0428404	0	0.0568828	0.040146	0.0314233	0.0195531	0.0495322	0.0119931	0.0517413	0.00155521	0.00879121	0.013181	0.0292479	0.1
NSCLC-120	Training	NSCLC	0.0144628	0.00140056	0.00518135	0.018018	0.00324149	0.000521105	0	0.00370523	0.00202429	0	0.0345382	0.008	0.0133414	0.000569152	0.00767018	0.00169014	0.00358102	0.00192926	0.00455789	0.0349345	0.0743982	0.00844595	0.00190114	0.00276434	0.00113572	0.00637755	0.0740181	0.00708592	0.00782269	0	0.0182073	0.000659196	0.0165605	0.019678	0.00233645	0.010118	0.0282443	0.00131234	0.00479616	0.00610433	0.0166667	0.0237838	0.000963391	0.00212465	0.0149813	0.00424929	0.00724638
NSCLC-121	Training	NSCLC	0.003003	0	0.00199203	0	0	0	0	0	0	0.00249377	0.00863558	0.00165289	0.0015748	0	0	0	0	0	0.0041841	0.0903226	0.00980392	0.00347222	0.00217391	0.00319489	0.00144718	0	0.0181818	0.0242826	0.0108025	0	0.00649351	0	0.0155763	0.00817439	0.00365631	0.00210526	0.0037594	0.00135501	0.0025641	0.00284091	0.00262123	0.0153509	0	0	0.00178891	0	0
NSCLC-123	Training	NSCLC	0.0505415	0.054371	0.0397351	0.0669456	0.057226	0.0188679	0.0251921	0.038499	0.0668524	0.0245614	0.0482389	0.0852965	0.0878828	0	0.0756939	0.0522388	0.0336538	0.00988142	0.0281827	0.0425532	0.0238501	0.00178571	0.0388248	0.0406204	0.0414079	0.112648	0.0743302	0.00875274	0.0182395	0.0684211	0.0384995	0.00539568	0.0527273	0.0347877	0.0415584	0.0356164	0.0515135	0.0349183	0.0313064	0.0405177	0.0647887	0.0658996	0	0.0230769	0	0.039884	0.049505
NSCLC-125	Training	NSCLC	0.00169205	0	0.00081103	0.00743494	0	0	0	0	0	0.00153139	0.00489168	0.000690608	0.00309406	0	0.00175593	0	0	0	0	0.0294118	0.0137987	0.00184843	0	0	0	0	0.0091673	0.00275229	0.00202429	0.00848656	0.00625559	0	0.0340237	0.00334821	0	0.00403769	0.00195027	0.000643087	0.000551268	0.000608643	0	0.0201835	0	0.000686813	0.00443459	0.000661813	0
NSCLC-126	Training	NSCLC	0.385965	0.398915	0.316378	0.45935	0.363804	0.0558236	0.134072	0.21784	0.461101	0.349776	0.409384	0.392278	0.417892	0.380054	0.307806	0.221102	0.303172	0.00614574	0.0308725	0.40201	0.0303347	0.0381471	0.265643	0.24509	0.250188	0.372549	0.304942	0.105834	0.29698	0	0	0	0.13007	0.365529	0.0249805	0.481403	0.383884	0.271349	0.282035	0.271666	0.145942	0.321903	0	0.0521376	0.0822123	0.125905	0.289037
NSCLC-130	Training	NSCLC	0	0.00179372	0.00104275	0	0	0	0	0	0	0	0.00254669	0.000968054	0.00685518	0	0	0	0	0	0.00385604	0.0215517	0.00226501	0	0	0	0	0	0.00265957	0.00123609	0.00521739	0	0.00316957	0	0.0202206	0.00644238	0	0.00142857	0.000697837	0.000801282	0	0.00309119	0	0.00468933	0	0.000892857	0.00301811	0	0
NSCLC-131	Training	NSCLC	0.13211	0.0406918	0.0294643	0.137184	0.100104	0.0353505	0.0292369	0.0418338	0.0760563	0.020284	0.00499584	0.0621225	0.0841655	0	0.0787234	0.0674487	0.0619919	0.0337079	0.0556258	0.169173	0.032316	0	0.0779768	0.0977131	0.0855305	0.162162	0.107114	0.0308422	0.047619	0	0.071754	0	0.105678	0.0413115	0.0719016	0.122117	0.0823529	0.0455564	0.0348432	0.0822742	0.0801796	0.0784558	0	0.0574521	0.0564815	0.038565	0.172093
NSCLC-132	Training	NSCLC	0	0	0	0	0	0	0	0	0	0	0.0100309	0.000753012	0.00604961	0	0	0	0	0	0	0.0301508	0.012766	0	0.000966184	0	0	0	0.0185036	0.00359712	0.00557967	0	0.00733272	0	0.0164159	0.00820569	0	0.00122699	0.00395844	0.000730994	0	0.00168634	0.00107701	0.00470035	0	0.00133333	0.00316957	0.00138122	0
NSCLC-133	Training	NSCLC	0	0.00174978	0	0	0	0	0.000500501	0	0	0	0.00114679	0	0.00832033	0	0.000769823	0	0	0	0.000893655	0.0304569	0.00444444	0	0	0	0	0	0.000693481	0.00382044	0.00417827	0	0.00886263	0	0.0136778	0.00332963	0	0	0.00141911	0	0	0.000570451	0	0.00974659	0	0	0.00248139	0	0
NSCLC-134	Training	NSCLC	0	0	0.00087108	0	0	0.000539374	0	0	0.0027248	0.00169492	0.0122231	0.000892061	0.00276052	0	0.00104822	0	0	0	0.000984252	0.0695187	0.0106101	0	0.000999001	0	0	0	0.0131376	0.00846561	0.00604686	0.001287	0	0	0.0199005	0.0042245	0	0.0119581	0.00533808	0	0	0.00566751	0	0.0283533	0	0.000734214	0.000902527	0.000737463	0
NSCLC-137	Training	NSCLC	0.00961538	0	0	0.0102564	0.00197433	0	0	0	0	0.00156495	0.0069025	0.00169062	0.00460123	0	0.00110619	0	0	0.000714796	0.00109649	0.0314465	0.0229008	0.00172117	0.00363196	0.00165563	0.000705219	0.00380952	0.0171171	0	0.010582	0	0.00278164	0.00188679	0.0189329	0.00272851	0.00193237	0.0016	0.00500313	0.000771605	0.001386	0	0.00422238	0.0144357	0.0034662	0.000805153	0.000900901	0	0
NSCLC-138	Training	NSCLC	0	0	0	0	0	0	0.000407498	0	0	0.00162075	0.00210084	0	0.00515132	0	0	0.0025	0	0.000670691	0.00205128	0.049505	0.00792254	0	0	0	0	0.00381679	0.003885	0.0141921	0.00931414	0	0.00120192	0	0.0212766	0.00419162	0	0.00409277	0.000558971	0	0	0.00245098	0.000589623	0.016444	0	0.00218818	0.00236035	0.000680735	0.00408163
NSCLC-139	Training	NSCLC	0	0.00191205	0	0.00913242	0.00103306	0.000522193	0	0	0	0	0.000692521	0.00471254	0.00592495	0	0	0.00132275	0.00109769	0.000720461	0.00114943	0.0396476	0.00360685	0	0	0	0	0	0.00423729	0.0134529	0.0114943	0	0.00262123	0	0.0126382	0.00319489	0	0.00594354	0.00115875	0.000769823	0.00068306	0.00208914	0	0.0157068	0	0	0.000876424	0	0
NSCLC-141	Training	NSCLC	0	0	0.00160514	0	0	0	0	0	0.00309598	0	0.00388853	0	0.00192555	0	0	0	0	0	0	0.071066	0.00718276	0	0	0	0	0	0.00392465	0.00389864	0.0043573	0	0	0	0.0134933	0.00613497	0	0.00239521	0	0	0.000589275	0.000591366	0.000544366	0.0132789	0	0	0	0	0
NSCLC-142	Training	NSCLC	0	0	0	0	0	0	0	0	0.00277008	0	0.00385356	0.00523013	0.00263158	0	0	0	0	0	0	0.0404858	0.00752823	0.00539084	0	0	0	0	0.0108342	0.015748	0.00795229	0	0.0190641	0	0.0127505	0.00276753	0	0	0.00870942	0.000961538	0	0.00559701	0.00191571	0.0115774	0	0.00101523	0.00330033	0	0.00823045
NSCLC-143	Training	NSCLC	0	0	0.00229358	0	0.000830565	0	0.00034459	0.000383877	0.00257732	0	0.0106101	0	0.00801833	0	0.00154202	0	0.00076746	0	0.000807103	0.0421941	0.0210843	0	0	0	0	0	0.0254997	0.00548589	0.00473093	0.00125156	0.0128205	0	0.0145889	0.00572618	0	0	0.00239349	0	0.00221852	0	0.00251889	0.0314534	0.00113379	0	0.00648415	0.00421179	0
NSCLC-144	Training	NSCLC	0	0.00175439	0.000783085	0	0	0	0	0	0.00643087	0	0.00554785	0	0.00972053	0	0.00086881	0.000542888	0	0	0.00363967	0.038835	0.00862745	0	0	0	0	0	0.00372578	0.0101382	0.00466045	0	0.00335946	0	0.0244565	0.00560852	0	0.00291121	0	0	0.000606796	0.000548847	0	0.0212766	0	0	0.00597461	0	0
NSCLC-147	Training	NSCLC	0.00404858	0	0	0	0.00387597	0	0	0	0	0	0.00440529	0	0	0	0	0	0	0	0	0.0446429	0.012685	0	0	0	0	0	0.019678	0	0	0	0.00738007	0	0.00882353	0.0014556	0	0	0.00367197	0	0	0.00126422	0	0.0154242	0	0	0.00419287	0.0017762	0.00531915
NSCLC-148	Training	NSCLC	0.00230947	0.00468604	0.00600962	0.00892857	0.00762527	0.000702247	0.000558347	0.000654879	0	0	0.00199402	0.00527983	0.01222	0	0.00149254	0.000816327	0.00224215	0	0.00132626	0.0277778	0.00868486	0	0.00131062	0	0	0	0.0128968	0.00401606	0.00984252	0.00168919	0.00963082	0	0.0255403	0.00894309	0.00223464	0.00877193	0.0023753	0.00659134	0.00336134	0.00277264	0.00387597	0.0183876	0	0.00720165	0.00581395	0	0
NSCLC-149	Training	NSCLC	0.0134875	0.00337079	0.00095057	0.0155039	0.00636364	0.00449438	0.00584226	0.00550358	0.00864553	0	0.00848896	0.0121317	0.00619195	0.00762712	0.0055371	0.00726552	0.00406504	0.00558659	0.0041841	0.0915033	0.0115496	0	0.0012987	0.000994036	0.00387898	0.0108225	0.0176367	0.0171233	0.00767918	0.00460829	0.00984683	0	0.037422	0.0080591	0.0050813	0.00868307	0.00931315	0.00625	0.0050665	0.0113258	0.00518471	0.0324594	0.0096463	0.00646726	0.00392157	0.0120275	0.0431655
NSCLC-150	Training	NSCLC	0.00847458	0.00219298	0.00542005	0.00454545	0	0	0	0.00160385	0	0	0.0078329	0.00744417	0.0238095	0	0.00175131	0.00535332	0.00260756	0.000904977	0.00445104	0.0598802	0.00720461	0	0.00294551	0.00233372	0.00204499	0.015015	0.00677201	0.00292826	0.00681044	0	0.00421053	0	0.0366492	0.00880626	0	0.00894855	0	0	0	0.0045045	0.00195503	0.0156495	0	0.00367197	0.00251889	0	0.0046729
NSCLC-152	Training	NSCLC	0.00219298	0.00220751	0	0.0149254	0.0035503	0	0.00183038	0.000684932	0	0	0.00226244	0.00224467	0.0062724	0	0.00151515	0.00179051	0	0	0.00140449	0.0526316	0.0220207	0.002457	0	0	0.00093633	0.00457666	0.00769231	0.0097493	0.0102041	0.00190476	0.00946372	0	0.0273349	0.00784656	0	0.00180832	0.00174064	0.000994036	0	0.00172414	0.00426621	0.0311573	0	0.00112613	0.0125945	0.00111982	0
NSCLC-153	Training	NSCLC	0.0755467	0.0405515	0.0681115	0.0566038	0.0561905	0.00958658	0.0222115	0.0197911	0.0477612	0.0278746	0.0124172	0.0138169	0.0563486	0.0390438	0	0	0.0377166	0.0308968	0.0353357	0.123077	0.0486542	0	0.0305011	0.05	0.0371248	0.0797414	0.0851247	0.060241	0.0831933	0	0.0607143	0	0.0815603	0.0215983	0	0.091195	0.0496454	0.038048	0.0197322	0.0389222	0.00752394	0.0566502	0	0.0388266	0.0148601	0.0124585	0.0507614
NSCLC-002	Training	NSCLC	0	0	0.00170794	0	0	0	0	0	0	0.00194553	0.00412541	0	0.00123839	0.000700771	0.00087184	0	0	0	0	0.0346821	0.00257511	0	0	0	0	0	0.00696258	0.00290698	0.00458716	0	0.000902527	0	0.0157767	0.00543478	0	0.00127714	0.00104657	0.00143988	0	0.000589971	0.00062383	0.00827423	0	0.000695894	0.00160643	0.0018315	0
NSCLC-003	Training	NSCLC	0	0	0.000859845	0	0	0	0	0	0	0	0.00218341	0	0.00304507	0	0	0	0	0	0	0.0552486	0.00309119	0	0	0	0	0	0.00333056	0.00812183	0.00715308	0	0	0	0.011976	0.00829646	0	0	0.000487329	0.000692521	0	0.00229358	0	0.00935673	0	0	0.0015674	0	0
NSCLC-006	Training	NSCLC	0.00618557	0	0.00193986	0.00497512	0	0	0	0	0	0	0.00539084	0.00183993	0.0104948	0	0.00215983	0	0	0.000750188	0	0.044335	0.0319361	0	0	0	0	0.00180832	0.0201835	0.0211706	0.0121317	0	0.0136698	0	0.0271739	0.0153129	0	0	0.0075188	0	0	0.00398671	0.00134953	0.0603675	0	0.000848896	0.00364299	0	0
NSCLC-008	Training	NSCLC	0	0	0	0.00534759	0	0	0	0	0	0	0.00216685	0	0.00686695	0	0.00122249	0.000761035	0	0	0	0.047619	0.0140389	0.0022779	0	0.000895255	0	0.00205761	0.00296736	0.016129	0.0166178	0	0.00611621	0	0.0130112	0.0133543	0	0	0.00302115	0.000981354	0	0.00226415	0.000809717	0.0151286	0	0.000843882	0.000970874	0	0
NSCLC-009	Training	NSCLC	0	0	0	0	0	0	0.00039185	0	0	0	0.00327065	0.00395648	0.0102894	0	0	0.000581395	0	0	0.000960615	0.0745342	0.025248	0	0	0	0	0	0.00175593	0.00829876	0.00978179	0	0.00256739	0	0.0184659	0.00353982	0	0	0.00158479	0.000820345	0	0.0030303	0.000587199	0.0450704	0	0.00150716	0.00518672	0	0
NSCLC-011	Training	NSCLC	0	0.00172414	0	0	0	0	0	0	0	0	0.00763359	0	0.00614035	0	0.00107181	0	0	0	0	0.0382166	0.00585366	0	0	0	0	0.00213675	0.004004	0.004	0.00630063	0.00191205	0.00249066	0	0.00912409	0.00542636	0	0	0.00138504	0.000875657	0	0.0021978	0.00159872	0.0113154	0	0.000794913	0.000998004	0	0
NSCLC-013	Training	NSCLC	0.00198807	0.00119048	0.000807103	0	0.000976562	0	0	0	0	0	0.00570776	0.0129496	0.0131712	0	0.00141243	0.00133749	0	0.00113186	0.00345722	0.11245	0.0128726	0	0	0	0	0	0.00775194	0.00600343	0.00539892	0	0.0119565	0.000595948	0.0225922	0.00796253	0	0.00377358	0.00749376	0.00257235	0.00192585	0.00192957	0.00140121	0.0317308	0	0.00481928	0.00483425	0	0
NSCLC-014	Training	NSCLC	0.130952	0.0813397	0.0102171	0.136986	0.109756	0.0112166	0.0539662	0.0909753	0.139535	0.125448	0.00453515	0.0292683	0.0454042	0.0894789	0.135057	0.0955056	0.164623	0.113025	0.107527	0.136752	0.0731707	0.0033557	0.00134953	0.00164339	0.00154202	0.0127877	0.116645	0.00928382	0.00722311	0	0.0945455	0	0.287449	0.0962099	0.00124069	0.111392	0.0915087	0.097622	0.0601427	0.132797	0.0890208	0.0639175	0	0.00199402	0.0673077	0.0188088	0.356557
NSCLC-016	Training	NSCLC	0	0	0.00125156	0	0.0026455	0	0	0	0	0	0.00712589	0.00101937	0.00377003	0	0.00134409	0	0	0	0.00169205	0.0289017	0.00340909	0	0	0	0	0	0.00248139	0.00342466	0.00109051	0	0.00422535	0	0.00421053	0.00693842	0	0.00221239	0	0.00191755	0.000819672	0.00179695	0	0.00431655	0	0	0.0030896	0	0
NSCLC-017	Training	NSCLC	0	0	0	0	0	0	0	0	0	0	0	0.00109769	0.00479846	0	0.00129366	0	0	0	0	0.0333333	0.00369004	0	0	0	0.000862813	0.0026738	0.00609013	0.0168196	0.0055918	0	0.00302115	0	0.030303	0.0146252	0	0	0.00155642	0	0	0.00260643	0	0.011254	0	0	0	0	0
NSCLC-019	Training	NSCLC	0	0.00104712	0.00113636	0	0	0	0	0	0	0	0.00102669	0	0.00406835	0	0.00324675	0	0	0.00159744	0.00252525	0.015873	0.00106724	0.00277778	0	0	0	0	0.003367	0.00984529	0.00455373	0	0.00145985	0	0.0211132	0.00784929	0	0	0.000618429	0	0.000710732	0	0.000732601	0.00796178	0	0	0	0	0.00490196
NSCLC-020	Training	NSCLC	0.0107239	0.0133588	0	0.0128205	0.0121951	0.0102968	0.00483351	0.0125373	0.0213675	0.00518135	0.00688863	0.0243013	0.0062333	0.00974314	0	0.000651042	0.00315457	0.0126263	0.013382	0.11194	0.0156863	0	0	0	0	0	0.0167411	0.017341	0.016537	0	0.0117096	0	0.0377834	0.0143098	0	0.0235294	0.00744249	0.000966184	0.00896861	0.0196078	0.0181543	0.0285714	0.00549451	0.0122951	0.0135468	0	0
NSCLC-080	Training	NSCLC	0	0	0	0	0	0	0	0	0	0	0.0020284	0.00205761	0.0085034	0.00076746	0	0	0	0.00299103	0	0.0245902	0.0043573	0.00318471	0	0	0	0	0	0.0187861	0.013739	0	0.00139276	0	0.0152381	0.0144928	0	0.0117925	0.00132714	0	0	0.000754148	0.000782473	0.0188383	0	0.000957854	0.00340522	0	0
NSCLC-146	Training	NSCLC	0	0.00100806	0.000874891	0	0	0	0	0	0	0	0.0041425	0.00075188	0.00464191	0	0	0	0	0	0	0.0292887	0.00677638	0	0	0	0	0.00156495	0.00597015	0.00104493	0.00378215	0	0.00228311	0	0.00295858	0.00181269	0.000878735	0	0.0012747	0	0.00067659	0	0.000664452	0.00752688	0	0.000802568	0.000816327	0	0
PAAD-001	Training	PAAD	0	0.00555556	0.000902527	0	0.00218341	0	0	0.00121286	0	0	0.00589102	0.000818331	0.00399467	0	0.00351803	0	0	0	0	0.0326087	0.00818926	0	0	0.000634518	0	0	0.00833333	0.00694444	0.00647482	0.00155763	0.00466744	0	0.0168856	0.00554529	0	0.00181818	0	0.000789266	0	0	0.00126743	0.00271739	0	0.000786782	0.00479616	0.000691563	0
PAAD-002	Training	PAAD	0.00242718	0.00182815	0.0011919	0.00458716	0.00121065	0.000697837	0	0.000655738	0	0	0.00981354	0.00367985	0.00445236	0.00158353	0.00118203	0.00239044	0	0.00168492	0.00398406	0.0989011	0.00931315	0.00242131	0.00248139	0	0.00083612	0	0.00895522	0.0157819	0.0112821	0	0.011994	0	0.0535332	0.0236287	0.00228833	0.00308642	0.00796524	0	0	0.00242131	0.00314465	0.0372272	0.00198807	0.00208986	0.00307377	0	0.00398406
PAAD-003	Training	PAAD	0.0173536	0.0154679	0.008	0.0112994	0.0172973	0.000515996	0	0	0	0.00190476	0.0114155	0	0.0217865	0.0253165	0.0214953	0.0182039	0.020372	0	0.00110132	0.144509	0.0280543	0.00176056	0.00230681	0.0154679	0.00496102	0.0488323	0.00666667	0.0338428	0.0356853	0.00556328	0	0	0.087108	0.0169133	0	0.0153374	0.0192192	0.0122249	0.0125313	0.0129604	0.0198337	0.0426908	0.0169972	0.0134529	0.00634633	0	0
PAAD-004	Training	PAAD	0.0023753	0	0.00110375	0.00483092	0.00657895	0.000673401	0	0	0.00326797	0	0.00635593	0.0047259	0.0143756	0.000892857	0.00455063	0.00293686	0.0039267	0.00625	0.00123609	0.0552764	0.00865801	0	0	0.00181984	0.000831255	0.0144928	0.00643087	0.0163112	0.00957354	0.0018797	0.00496278	0	0.0350318	0.0107527	0.00218341	0.00159236	0.00390625	0.00445633	0.00146951	0.00536398	0.00221076	0.0168196	0.00986842	0.00278293	0.00220751	0.00220264	0.010929
PAAD-006	Training	PAAD	0.37037	0.000456413	0.10733	0.0436893	0.09101	0.0282818	0	0	0.0391061	0.00860215	0.190381	0.00537273	0.215087	0.00175439	0.0931278	0.101297	0.0550459	0.0128119	0.0665362	0.396135	0.309278	0.180538	0.00832342	0.0865979	0.0531629	0.199627	0.0797918	0.0348977	0.0941587	0.25584	0.0439024	0	0.0206452	0.138718	0.00429492	0.278184	0.219606	0.14252	0.141954	0.15024	0.0598099	0.0539933	0.185792	0.00284698	0.0921409	0.0528634	0.416268
PAAD-007	Training	PAAD	0.0996564	0.513659	0.482391	0.557292	0.494579	0.158249	0.000755858	0.00181357	0.266968	0.290976	0.436775	0.00337458	0.372939	0.384344	0.444816	0.327532	0.430709	0.248976	0.35545	0.459144	0.369167	0	0	0.000561167	0	0	0.0332198	0.287179	0.358491	0.378917	0.00940171	0.228043	0.58217	0.392386	0.508338	0.614341	0.309434	0.213913	0.230667	0.356128	0.39764	0.515447	0.52226	0.348736	0.330745	0.406871	0.730038
PAAD-008	Training	PAAD	0	0.00474496	0.003996	0.0242718	0.000877193	0.000469704	0	0	0.00246914	0.00165563	0.00780234	0.00423012	0.0110974	0.000554939	0.0030722	0.000954198	0	0.00260078	0.00314795	0.0397351	0.0212373	0.0039604	0.00264784	0.00111297	0.0015932	0	0.0310263	0.0137795	0.0116279	0.00313152	0.0563961	0.00075188	0.0464286	0.0134078	0.00225225	0.0026455	0.010978	0.00414938	0.000542594	0.0026441	0.0043956	0.0388446	0.00715564	0	0.00654129	0.00135962	0
PAAD-010	Training	PAAD	0	0.000985222	0	0	0	0	0	0	0.00326797	0.00252525	0.00908174	0.00369686	0.0051458	0	0	0	0	0.000834028	0.00131062	0.0316456	0.0099889	0	0	0	0	0	0.0138741	0.00520156	0.00642792	0	0	0	0.00826446	0.00438276	0	0.00181818	0.00261097	0.000884956	0	0	0.00153728	0.0108696	0	0.00177936	0.00110011	0.00202429	0
PAAD-011	Training	PAAD	0.0104167	0.00688073	0.00361011	0.0168539	0.00253807	0	0.000574383	0.00147656	0.00634921	0.002	0.0146217	0.00849515	0.0133705	0.000553097	0.00648508	0.0042654	0	0.000608273	0	0.0621469	0.044374	0.00233372	0	0	0.000496032	0.00496689	0.0335413	0.0145773	0.0103663	0	0.0326087	0	0.0295031	0.00827729	0.00143369	0	0.00939408	0.00190476	0.00190749	0.00684932	0.00739176	0.0555556	0.0011534	0.00262295	0.00952381	0.00121581	0
PAAD-012	Training	PAAD	0.00928074	0.00298507	0.00534045	0	0	0	0	0	0.0148368	0.0136674	0.0733591	0.00258398	0.0247486	0	0.00717213	0.00130634	0	0.000683995	0.00192308	0.0215054	0.157119	0.00373134	0	0.00104932	0	0.00165289	0.0802188	0.00275735	0.00121729	0.00209864	0.0274223	0	0.0126582	0.00583333	0.00190658	0.0075	0.030871	0	0.0100143	0.00567108	0.0112903	0.0141844	0	0.000804505	0.0179856	0.012333	0.003663
PAAD-013	Training	PAAD	0	0.0109603	0	0	0.00083612	0	0	0.000373274	0	0	0.00197628	0.00123686	0.00434363	0.000484966	0.00287687	0.000399042	0	0	0	0.031746	0.00634115	0	0	0	0	0	0.00573614	0.0115357	0.00625	0	0.0101237	0	0.0155807	0.000432152	0	0.00355872	0.00456274	0.000623441	0.000894055	0.0044843	0.000439754	0.0156522	0	0.00360794	0.00108519	0	0
PAAD-014	Training	PAAD	0.00206612	0	0.00417101	0	0.000740192	0	0	0	0.00446429	0.00164204	0.0436113	0.00268817	0.0164866	0	0.00412201	0.000516796	0	0	0.000805802	0.0357143	0.0689354	0.00165837	0	0.00357654	0	0.00149031	0.0896607	0.003367	0.00237812	0.0010661	0.0211765	0	0.0181113	0.00922722	0.00210674	0.00324675	0.0143284	0.00128287	0.000705716	0.00319149	0.0110352	0.0216685	0.000926784	0	0.0161884	0.0095729	0
PAAD-015	Training	PAAD	0.0291411	0.0202429	0.00480384	0	0.015	0.0022531	0	0	0	0	0.00857633	0.00646412	0.0138604	0.00262467	0.0111034	0.00923077	0.00574713	0.00686106	0.00246914	0.0821918	0.0129428	0.0018622	0	0	0.000500751	0.00325733	0.00286738	0.0124275	0.0104046	0.00115207	0.00584307	0	0.0115321	0.0168593	0	0.0305164	0.0127714	0.00806916	0.00998638	0.00733138	0.00239464	0.0242588	0.0027137	0.00996264	0.00829384	0.0115766	0.0420168
PAAD-016	Training	PAAD	0.0530547	0.155128	0.0402901	0.106996	0.0532498	0.0432822	0	0	0	0	0.0924051	0.0780802	0.117782	0.000560538	0.10395	0.073928	0.0691244	0.0928994	0.124664	0.220077	0.120144	0	0.0874459	0.104373	0.0974026	0.2	0.119084	0.04947	0.0572327	0.0314083	0.00754717	0	0.183673	0.0418455	0	0.15891	0.09574	0.0628536	0.0603675	0.116759	0.0959571	0.106731	0	0.0903308	0.000616903	0.000591366	0
PAAD-017	Training	PAAD	0	0.00155039	0.002886	0	0.00157729	0	0	0	0	0.00338983	0.0124224	0	0.00680934	0	0.00275482	0	0	0.00212766	0.00160514	0.102362	0.0103896	0	0	0	0	0	0.0189125	0.0164835	0.0243605	0.00230947	0.0133038	0.00147275	0.0474138	0.00600601	0	0	0.00175747	0	0	0.00103199	0.00267142	0.0120482	0	0.00134048	0.00991326	0.00111359	0
PAAD-018	Training	PAAD	0	0.00208478	0.00402901	0	0.00282885	0.000946671	0	0	0	0.00147929	0.00533204	0.00172612	0.0080573	0.00133215	0.00445186	0.00196541	0	0.00419287	0.00220264	0.0876289	0.0118824	0.00652529	0.0013132	0.00323494	0.000417537	0.0166667	0.00878972	0.0183706	0.012035	0.00374065	0.00451264	0.00185414	0.0982019	0.0214161	0.00491703	0.00224972	0.0036324	0.0031864	0.0019857	0.00360848	0.00469116	0.0114192	0.0104987	0	0.00170068	0.00103842	0.00735294
PAAD-020	Training	PAAD	0.00178253	0	0	0	0.00162734	0.000403877	0.000341997	0	0	0	0.0128617	0	0.0103211	0	0.00124378	0.00135993	0	0	0	0.0858586	0.0377953	0.00307692	0	0	0	0	0.0277778	0.0232158	0.0146699	0	0.0141376	0	0.0222805	0.00946372	0.00361533	0.00147275	0.00417246	0	0.00100806	0.00191296	0.00577664	0.0294416	0	0.00266312	0.00421644	0.000565291	0
PAAD-022	Training	PAAD	0.0441459	0.113973	0.105828	0.123153	0.130008	0.0163103	0.000273748	0.00199071	0.0428571	0.03125	0.0665635	0.00493421	0.0948071	0.0482759	0.0973262	0.0693642	0.0787923	0.029976	0.0440529	0.191336	0.105466	0.0961003	0	0	0	0.00125945	0.00274725	0.0543807	0.0852329	0.0661896	0.0034965	0.000574383	0.187633	0.0585987	0.111041	0.199789	0.0882773	0.0751654	0.0646809	0.0538117	0.0761004	0.164216	0.226882	0.0783354	0.0654314	0.099552	0.323232
PAAD-025	Training	PAAD	0	0.0599473	0.0421525	0.0756303	0.00878906	0.0323887	0.000757289	0	0	0	0.0165706	0.0594714	0.0265614	0.0140306	0.0491071	0.0243531	0.0204429	0.0267275	0.0546448	0.0855615	0.0619169	0	0.0416667	0.0372671	0.0275527	0.0797637	0.0379427	0.0317613	0.0358374	0.0754017	0.0307397	0.00723066	0.0747801	0.0167464	0.0398796	0.0449735	0.0430739	0.0254692	0.0187207	0.0360825	0.0160256	0.108673	0.0128535	0.0508167	0.0187406	0.0237649	0.0917874
PAAD-026	Training	PAAD	0.140187	0.0071066	0.0334507	0.0738916	0.0623441	0.000372301	0	0.000405022	0.00253807	0.00865052	0.0142063	0.00962199	0.0107143	0.00886076	0.0773639	0.0482634	0.0650278	0.00635838	0.0217202	0.104545	0.0816327	0.132231	0.008	0.0127051	0.0105541	0.0338681	0.0508475	0.0153698	0.0195707	0.00932642	0.071025	0	0.0515759	0.0200401	0.0396254	0.112372	0.0448776	0.0262976	0.0087156	0.011654	0.0426065	0.099142	0.127848	0.00200133	0.0071568	0.00251731	0.136364
PAAD-027	Training	PAAD	0.0351967	0.0489655	0.0646042	0.0909091	0.0505561	0.0372259	0.000432713	0	0.0522193	0.0422078	0.0641373	0.0329132	0.0707547	0.0470836	0.162333	0.0977444	0.0568679	0.0297092	0.0372608	0.140625	0.0716878	0	0.0458422	0.0462271	0.0429763	0.128333	0.0199336	0.0306818	0.060816	0.0991848	0.00589391	0.012959	0.0744849	0.0341176	0.035443	0.100257	0.0564471	0.0375587	0.0339084	0.0936196	0.0239091	0.0533485	0.138889	0.0508065	0.0377207	0.0453497	0.106061
PAAD-028	Training	PAAD	0.224784	0.00205198	0.188427	0.220721	0.0520266	0.109937	0	0	0.00847458	0	0.173261	0.192108	0.19631	0.00650651	0.167038	0.116517	0.0893142	0.0246849	0.0612546	0.15812	0.133574	0.00126582	0.133333	0.172963	0.131862	0.208649	0.106505	0.0558739	0.0733993	0.00157233	0.0514988	0.000412882	0.180249	0.131313	0.143927	0.324719	0.167158	0.0889423	0.11274	0.0742595	0.132066	0.169381	0.184421	0.0665895	0.0290801	0.00634921	0.0145985
PAAD-029	Training	PAAD	0.0038835	0.00173461	0.014359	0.0218579	0.00205128	0.00587607	0	0.00105374	0	0	0.0147975	0.000829876	0.0154278	0.00969529	0.0223256	0.00758017	0.00284091	0.00611413	0.00425532	0.0698925	0.0151786	0	0.00663717	0.00346021	0.00450741	0.0133843	0.015953	0.0110497	0.0122699	0.0274348	0.0105125	0.00824931	0.0569106	0.0116422	0.010157	0.0196078	0.0059988	0.000765111	0.00483676	0.00479329	0.00813517	0.0383693	0.0159292	0.00644641	0.00877193	0.00231839	0.0212766
PAAD-038	Training	PAAD	0	0.000933707	0.00108932	0.00436681	0.00121655	0	0	0.000676133	0	0	0.00504541	0.00192678	0.0136452	0	0.00127714	0	0	0	0.00130208	0.0694444	0.0164349	0.00240964	0	0	0	0	0.0169173	0.00424929	0.000992063	0	0.0341463	0	0.014652	0.00732899	0	0.00331675	0.00959233	0	0.00165289	0	0.000834028	0.0346964	0	0	0.00406091	0	0
PAAD-039	Training	PAAD	0	0	0.00114155	0	0	0	0.000400481	0.000442674	0.0103896	0.0016	0.033579	0	0.0152505	0.000611247	0.00425532	0.00112045	0.00101833	0.00127632	0	0.0290698	0.0328185	0	0	0	0	0.00587372	0.0214067	0.00824742	0.0115191	0.00213447	0.0253623	0	0.0156472	0.00766509	0	0.00426743	0.0220294	0.00222883	0.00136799	0.00371353	0.00472534	0.00912201	0	0	0.00888889	0.00153728	0
PAAD-040	Training	PAAD	0	0	0	0	0	0	0	0	0	0	0.00114416	0	0.00713558	0	0.00140845	0	0	0	0.0015083	0.0466321	0.00387597	0	0	0	0	0	0.00536481	0.00611621	0.00308642	0.00369004	0	0	0.0171429	0.00740741	0.00131926	0.00142857	0.0014892	0.000917431	0	0.00085034	0	0.00807537	0	0	0	0	0
PAAD-042	Training	PAAD	0	0	0.00650759	0.00787402	0	0	0	0	0.0044843	0.00344828	0.00609756	0.0037037	0.0157343	0	0.00297619	0.0018797	0	0.00152207	0.002457	0.0601504	0.0131004	0.0104895	0	0	0	0	0.0192644	0.00595238	0.0119522	0.00303951	0	0	0.0415225	0.0135542	0	0.00288184	0.00143678	0.00328947	0	0	0.0016	0.0162037	0	0.00204082	0.00218818	0	0
PAAD-043	Training	PAAD	0	0	0.00628931	0	0	0.000424268	0	0	0.00241546	0	0.0139179	0.00131406	0.0190409	0	0.00254453	0	0	0	0.00193424	0.0730337	0.01673	0.00344234	0	0	0	0.00335008	0.0103917	0.027163	0.0125578	0.00344828	0.00429923	0	0.0624071	0.016551	0	0	0.00471698	0.000611247	0.000988142	0.00243309	0.00209644	0.00837696	0	0.00195312	0.00527704	0.00198413	0.00540541
PAAD-044	Training	PAAD	0	0	0.00137741	0.00653595	0	0	0	0	0	0	0.0130058	0	0.0129717	0	0.00322061	0	0	0	0.0016835	0.0147059	0.0136986	0	0	0	0	0.00214592	0.00240964	0.00171821	0.00488998	0	0	0	0.0365297	0.0106796	0	0.004	0.00296736	0.00113766	0	0	0	0.00541516	0	0	0.0012987	0	0
PAAD-045	Training	PAAD	0.00185874	0.000808407	0.00115875	0	0	0.000638162	0	0.000664452	0	0	0.004158	0.00481696	0.00274474	0.000870322	0.00241838	0.000706215	0	0	0	0.037037	0.00721154	0	0	0	0	0	0.00759734	0.00436047	0.00642792	0.00165289	0.00635324	0	0.00892857	0.00448766	0	0	0.00370096	0	0.000777605	0.000787402	0.000792393	0.00403226	0	0.000862069	0.0019802	0	0
PAAD-048	Training	PAAD	0	0	0	0	0.00118906	0.00228137	0	0	0.00301205	0	0.00469484	0	0.0095339	0	0	0.00238474	0	0	0.00146413	0.0359712	0.00510204	0	0	0	0	0	0.00417101	0.0111888	0.0105668	0	0.0011919	0	0.0145228	0.00507185	0	0.00162075	0.0015949	0	0	0.00163265	0.00179533	0.00584795	0.00182149	0	0.00106157	0	0.012931
PAAD-049	Training	PAAD	0	0	0	0	0	0	0	0	0	0	0.00392927	0	0.00515464	0	0	0	0	0.000728863	0	0.0437158	0.00476758	0	0	0	0	0	0.00174978	0.0123762	0.00678541	0	0.00532481	0	0.0265781	0.010661	0	0.00124533	0.000668003	0	0	0.00272109	0	0.0165184	0	0.00158228	0.000921659	0	0
PAAD-051	Training	PAAD	0	0.00045683	0	0.00347222	0	0	0	0	0	0	0.00175541	0.00121877	0.00697269	0	0.000704722	0	0	0.00108992	0	0.0364583	0.00798258	0	0	0	0	0	0.019404	0.00169205	0.00282486	0	0.016	0	0.00487805	0.0044665	0	0	0.000817661	0	0.000453104	0.000455581	0.00117855	0.0310009	0	0.00115607	0.000535619	0.00108519	0
PAAD-052	Training	PAAD	0	0	0.00154083	0	0	0	0.000839631	0	0	0	0.00310559	0	0.0027248	0	0	0	0	0	0	0.0258065	0.00878735	0	0	0	0	0	0.0037831	0.0021322	0.00151745	0	0.00230947	0	0.0125945	0.00414938	0	0.00488998	0	0	0.00130208	0	0	0.0139165	0	0	0	0.00151976	0
PAAD-053	Training	PAAD	0.0021978	0	0	0	0	0	0	0	0	0	0.00455063	0.00103734	0.00204918	0	0	0	0	0.000801282	0	0.0285714	0.00887199	0	0	0	0	0	0.00994475	0.00286123	0.00481232	0	0.00684151	0	0.00967118	0.00527903	0	0.00331675	0.00206327	0	0.00158604	0.000762777	0.00081103	0.00614439	0	0.00094697	0	0.000962464	0
PAAD-055	Training	PAAD	0	0	0.00117509	0	0.00183655	0	0	0	0.00470588	0	0.0109632	0.00380518	0.00949153	0	0.00187793	0	0	0	0.00115875	0.0736842	0.0232558	0.0332031	0	0	0	0	0.0114099	0.0163551	0.00660793	0	0.0110041	0	0.0461285	0.0167598	0.000834028	0.00624025	0.0123993	0.000729395	0.00300661	0.00238237	0.00185874	0.0263789	0.00142653	0.000807103	0.0141667	0.000772201	0.0136986
PAAD-056	Training	PAAD	0	0	0.00128205	0.00581395	0.00317965	0	0	0.000848176	0	0	0.00766871	0.00323974	0.00247525	0	0.00167224	0	0	0.00104275	0.00168919	0.0330579	0.00455235	0	0	0	0	0	0.0100784	0.0170455	0.00606796	0	0.00519931	0	0.0203327	0.00204082	0	0.00201613	0.00418848	0	0	0.000961538	0	0.0206186	0	0.00108342	0.00404313	0	0
PAAD-057	Training	PAAD	0	0.000698324	0.0016247	0	0.000686342	0	0.000337838	0.000410172	0	0	0.00617665	0.000563063	0.0026824	0.000531915	0.00078064	0.000460405	0	0	0.000763359	0.0458716	0.00265076	0.00144092	0	0	0	0	0.00450161	0.0211132	0.0154259	0	0.00613497	0	0.176962	0.0228728	0	0.00374181	0.000425532	0	0	0.00269421	0	0.0393053	0	0	0.00706941	0.000555864	0.0034965
PAAD-059	Training	PAAD	0	0	0	0	0	0	0	0	0	0	0	0.00117371	0.00567644	0	0	0	0	0	0	0.038961	0.004884	0.00244499	0	0	0	0	0.00433369	0.0191458	0.0121951	0	0	0	0.0331384	0.0162206	0	0.0034965	0.000798085	0	0.00163532	0.00242718	0.00299103	0.0089955	0	0	0.0059312	0	0
PAAD-061	Training	PAAD	0.00271739	0	0.00166389	0	0.000672495	0	0	0	0	0	0.00530973	0.000613121	0.00811688	0	0	0	0	0	0	0.00904977	0.00678887	0	0	0	0	0.00148148	0.0119723	0.00170794	0.000563698	0	0.0129969	0	0.0176991	0.00131521	0	0	0.00244002	0	0	0.00043802	0	0.0178571	0	0.000558659	0.00172018	0.00172315	0
PAAD-063	Training	PAAD	0	0	0.00275482	0.00526316	0.00183655	0	0	0	0	0	0.012436	0.000738552	0.0421286	0	0.00171527	0	0.000990099	0	0.000902527	0.0614525	0.00528634	0	0	0	0	0.0011919	0.00549882	0.0106045	0.00877835	0.0012285	0.0126147	0	0.0269886	0.00844595	0	0.00359281	0.00104822	0	0	0.00107875	0	0.0121335	0	0	0.00338983	0	0
PAAD-065	Training	PAAD	0	0	0	0	0.0027933	0.000798722	0.00066357	0.000758725	0	0	0.0165184	0.0011534	0.00924855	0.000952381	0	0.000874891	0	0	0.00323102	0.0462428	0.0166163	0	0	0	0	0.00255102	0.00680272	0.00866551	0.0116009	0.00215983	0.00736648	0	0.0236407	0.0102354	0	0.00556586	0.00083612	0.0030581	0.00280899	0.00193986	0.00206186	0.00469484	0	0.00240964	0.00121359	0	0
PAAD-066	Training	PAAD	0	0	0.00126103	0	0.00374532	0.000738007	0	0.000691085	0	0	0.00452489	0.00312175	0.00867679	0	0.00529801	0	0	0	0	0.0572917	0.00944669	0	0	0	0	0	0.002	0.012945	0.0121827	0	0.00295858	0	0.0273349	0.0149875	0.00117509	0.00811688	0.00300526	0.000968992	0	0.00160256	0.000838223	0.0157143	0	0.00390244	0.00459242	0	0
PAAD-068	Training	PAAD	0.0075188	0	0	0.00881057	0.001287	0	0	0	0	0	0.00540541	0.00575264	0.00197433	0	0.00384615	0	0	0.0027027	0	0.0465116	0.00937866	0.00423729	0	0	0	0	0.00918274	0.019697	0.00843882	0	0.0150068	0	0.0378378	0.0133038	0	0.00317965	0.00515464	0.00176523	0	0.00229008	0	0.0106525	0	0.000904977	0.00105597	0.000914913	0
PAAD-069	Training	PAAD	0	0	0	0	0	0.000859845	0	0	0	0	0.00401606	0.00131752	0.0130486	0	0.00768049	0.000930233	0	0.0010352	0.00163399	0.0580645	0.00771605	0.00308642	0.00168919	0	0	0	0.00878294	0.019573	0.00842359	0.00219298	0.00158228	0	0.0294118	0.00588235	0	0.00580271	0	0.00231214	0	0	0.00211864	0.0211132	0	0	0.00267023	0	0
PAAD-070	Training	PAAD	0.00182482	0	0.00101729	0	0.00107991	0	0.000473485	0.00108992	0	0	0.00575185	0.000819672	0.0100251	0	0	0	0	0.0114204	0.00684932	0.0325581	0.0098912	0.00393701	0	0	0	0	0.00832562	0.0125628	0.00827815	0	0.00228833	0	0.0232919	0.00705581	0.000992063	0.00399467	0.000608273	0.00154321	0.00907441	0	0.00337154	0.0159272	0	0.00546022	0	0	0
PAAD-071	Training	PAAD	0.00627615	0.000628931	0.00493218	0.1375	0.0010101	0.000979912	0	0	0	0.00182815	0.0214041	0.00171527	0.0132548	0	0.000937207	0	0	0.00065703	0.00102354	0.0327869	0.0602151	0	0.00114416	0.000709723	0.000657462	0.00536673	0.0867925	0.00554939	0.00571021	0.00147275	0.131881	0.000742942	0.0107527	0.00415184	0.00169062	0.00568182	0.030914	0.00244499	0.00265781	0.000582072	0.00710594	0.194103	0.00311526	0.00075643	0.00334728	0.00234375	0
PAAD-072	Training	PAAD	0	0	0	0	0	0	0	0	0	0.0022779	0.00121803	0.00206186	0.00426439	0	0	0	0	0	0	0.0335196	0.00634518	0	0	0.000926784	0	0	0.00202634	0.00907716	0.00538793	0	0	0	0.0229008	0.00314961	0	0.00208333	0.00084317	0	0.00091659	0.000870322	0	0.0121766	0	0	0.00110011	0	0.00543478
PAAD-073	Training	PAAD	0.00228833	0	0.0100143	0	0	0	0	0	0.0219436	0.00220264	0.0531915	0.00185357	0.0249716	0	0.00527009	0.000853242	0	0.000933707	0.0089153	0.0301205	0.045977	0	0	0.00113766	0	0.0056391	0.0294118	0.0114123	0.00682261	0.00339559	0.0369276	0	0.032368	0.0110544	0	0.0104167	0.036036	0.0010582	0.0135983	0.00251467	0.0128866	0.0140351	0.00149701	0	0.0099889	0.00968784	0
PAAD-079	Training	PAAD	0	0	0	0	0	0	0	0	0	0	0.00308166	0.00333056	0.0073187	0	0.00184502	0	0	0	0.000910747	0.0233918	0.00628366	0	0	0	0	0	0.00471328	0.00528541	0.00356633	0	0.00735294	0	0.0233577	0.00263992	0	0	0.00323799	0	0	0	0.000580383	0.00923788	0	0.00225056	0.00152091	0.000707214	0
PAAD-082	Training	PAAD	0	0	0.00281294	0	0	0	0	0	0.00363636	0	0.00310238	0	0.00282752	0	0.00134228	0	0	0.000799361	0	0.0555556	0.00115607	0	0	0	0	0	0.0021575	0.00923077	0.00199203	0	0.00117786	0	0.0132159	0.00925267	0	0	0.00159744	0.000897666	0.000760456	0	0.00181818	0.00268456	0	0	0.00425532	0	0
PAAD-083	Training	PAAD	0.00323102	0.000706215	0	0	0.000856898	0.000560852	0	0.000533618	0.00219298	0.0013986	0.0145208	0.00479233	0.0243309	0	0.00226244	0.000632111	0	0	0.001321	0.0297619	0.0435203	0	0	0.000874126	0	0.00347222	0.0273504	0.00582072	0.00828313	0.00125	0.025227	0	0.0334448	0.0138889	0	0.00129366	0.0179083	0.00230061	0.00206469	0.00364078	0.00425834	0.0260355	0	0	0.0059322	0.00621118	0
PAAD-084	Training	PAAD	0.0151515	0.00724638	0.00549451	0.00621118	0.00167224	0	0	0	0	0	0.00544465	0.00457317	0.00742942	0.00127551	0.00444444	0.00410397	0	0	0	0.0547945	0.0156522	0.00358423	0	0	0	0	0.00145349	0.00236407	0.00916031	0.00250627	0.00226757	0	0.0196629	0.00855746	0.00332226	0.00447427	0.00950119	0.00408163	0.0038961	0.00482509	0.00396301	0.00959693	0.00645161	0	0.00309119	0.00153139	0.012987
PAAD-085	Training	PAAD	0.00219298	0.00110742	0.00423131	0.00564972	0.00129702	0	0	0	0	0	0.0106132	0.00108814	0.00851064	0.000879507	0.00444444	0.00324675	0.0015528	0	0	0.0206897	0.00905563	0	0	0	0	0	0.00870511	0.0123239	0.0094451	0	0.014218	0	0.0222672	0.00584795	0	0.00505902	0.0057995	0.000980392	0	0.00243112	0.00375587	0.0256798	0	0.00410256	0.00229095	0.000922509	0
PAAD-086	Training	PAAD	0	0.00142857	0	0	0.00243506	0	0	0	0.0043573	0.0109489	0.0643087	0.00143266	0.0161943	0.000675219	0.00197628	0	0	0	0	0.0261438	0.117363	0.0014245	0.00151057	0.00095057	0.000719424	0.00593472	0.0941748	0.00403633	0.00211119	0.00477555	0.03125	0	0.0203762	0.0119718	0.000774593	0.00210084	0.0178947	0.00342466	0.0127714	0.00226629	0.00463679	0.00651042	0	0.00139082	0.0128676	0.00802139	0.00425532
PAAD-088	Training	PAAD	0.00324675	0.00424628	0.00202429	0	0	0	0	0	0	0	0.0110294	0	0.00892857	0	0.00224215	0.00131926	0	0	0	0.0330579	0.012987	0	0	0	0	0	0.00847458	0.00493827	0.00322061	0	0	0	0.0264901	0.00503778	0	0	0.00396301	0	0.00137741	0.00133511	0.00441826	0.0140187	0.0033557	0.00153846	0	0	0
PAAD-089	Training	PAAD	0	0	0.00246002	0	0	0.000728863	0	0	0.00362319	0	0.00745342	0.00433369	0.0131868	0	0.00144718	0.00084246	0.00151745	0	0.00136986	0.0362319	0.00774194	0	0.00178891	0	0	0.00205761	0.00453001	0.00335008	0.00542888	0	0.00658762	0	0.0300601	0.00963082	0	0.00166389	0.000792393	0	0.000896861	0.000769823	0.00095511	0.00460829	0	0.000966184	0.00116959	0.00103199	0
PAAD-090	Training	PAAD	0	0.00112994	0.00151057	0	0	0.000844595	0	0	0	0	0.00803213	0	0.00769231	0	0	0.000987167	0.0018018	0.000999001	0	0.029703	0.00435414	0	0	0	0	0	0.004884	0.00516351	0.0105386	0.00222222	0.00324675	0	0.02331	0.0138249	0	0	0.0019084	0	0	0.00088968	0.00104167	0.00718133	0	0.00110497	0	0	0
PAAD-091	Training	PAAD	0	0.00626305	0.00152439	0.0314136	0.00252207	0	0.00138217	0.00310078	0	0	0.00462963	0.0159915	0.02125	0.00378072	0.0153374	0.00362319	0	0.00271493	0.001443	0.035503	0.00764331	0	0	0	0	0	0.00422386	0.0114566	0.00737619	0.00581395	0.00409836	0	0.0143885	0.010101	0	0.00487805	0.000895255	0.000902527	0	0.00172117	0.00174978	0.0171073	0	0.00242131	0.00330033	0	0
PAAD-093	Training	PAAD	0	0.00123762	0.00210084	0	0	0	0	0	0	0	0.00195503	0	0	0	0	0	0	0	0.00107527	0.0366492	0.0034965	0	0	0	0	0	0.00361011	0.00236128	0.00679694	0.00327332	0	0	0.0155039	0.00538721	0	0	0.000670241	0.000855432	0.000726216	0	0	0.00903226	0	0.000880282	0	0	0
PAAD-094	Training	PAAD	0	0.00382409	0	0	0.00327332	0.00179856	0	0	0	0	0.00422535	0.00138696	0.00417246	0.00219539	0	0	0	0.00104275	0.0033389	0.0384615	0.00483092	0.00298507	0	0	0	0	0.00122549	0.00848896	0.00236128	0.00537634	0.00508475	0	0.0440098	0.00510204	0	0.00436681	0.00306435	0.00110742	0	0.00220264	0.00114943	0.00961538	0	0	0.00134953	0.00118064	0
PAAD-095	Training	PAAD	0	0	0.00462963	0	0.00294985	0	0	0	0	0	0.0118421	0.00436681	0.0201661	0	0	0	0.00144928	0	0	0.054878	0.0206897	0	0.00192308	0.00253165	0.00337458	0.00429185	0.0109769	0.0159011	0.0121065	0.00194932	0.0177515	0.00127226	0.0373002	0.0137489	0	0.0019685	0.00478011	0	0	0.00298211	0.00458716	0.0118243	0	0.00475624	0	0.00224972	0
PAAD-097	Training	PAAD	0.00182149	0.000977517	0.00110011	0	0	0	0.000461255	0	0	0	0.0103834	0.00179372	0.00562701	0.000750751	0.00207039	0.00161464	0	0	0.00104058	0.0927152	0.0130261	0	0	0	0	0	0.0116592	0.0105263	0.0039032	0.00317965	0.00720165	0	0.027027	0.00639535	0	0	0.00615764	0	0	0.00301386	0.00544959	0.00443951	0.00283688	0	0.003276	0.0015361	0.00591716
PAAD-098	Training	PAAD	0	0.00114155	0	0	0	0	0	0	0	0	0.0149051	0.00204918	0.00713436	0.000914913	0.00519031	0	0	0	0.00546448	0.0310559	0.011782	0	0	0	0	0	0.00845411	0.0125899	0.0149942	0	0.00856164	0	0.0204918	0.00285987	0	0	0.00406091	0.0010929	0.00223464	0.00102987	0.00122549	0.0205479	0.00389105	0.00348432	0.00192123	0	0
PAAD-100	Training	PAAD	0	0.000524109	0.00375	0	0.000909918	0	0	0	0.00826446	0.00410678	0.0462232	0	0.0235294	0	0.00590551	0.00116686	0	0	0	0.0254777	0.0555556	0	0	0.00174978	0	0.00233372	0.0493601	0.00377003	0.00317259	0.00106383	0.037037	0	0.0210084	0.00618132	0.00165017	0.0102564	0.0395257	0.000830565	0.005	0.00279486	0.0115473	0.0198675	0.000904977	0.00140746	0.0110922	0	0.00406504
PAAD-102	Training	PAAD	0	0	0.0054407	0	0	0	0	0	0	0	0.0114638	0.00254885	0.01346	0	0.00108225	0	0	0.000745156	0.0010846	0.0625	0.00405268	0	0	0.000752445	0.000673854	0	0.010064	0.0154394	0.0145985	0	0.0164779	0	0.0344828	0.0115533	0	0.00141844	0.00386598	0.00164204	0	0	0.00133779	0.0177665	0	0	0.00251046	0	0
PAAD-103	Training	PAAD	0.00249377	0	0	0.00649351	0	0	0	0	0.00334448	0.00203666	0.0291262	0.00434311	0.0106383	0.000930233	0.00378788	0	0	0	0	0.0178571	0.0318379	0	0.00140449	0.00113507	0	0.00536673	0.0322581	0.00296296	0.00761905	0.00487013	0.00794702	0.0010101	0.0141343	0.00979592	0.00221484	0.00385356	0.0115607	0.0010582	0.00521921	0.00319234	0.0147059	0.0187793	0.00277778	0	0.00674157	0.00564972	0.00518135
PAAD-105	Training	PAAD	0	0.00241255	0.00335946	0	0	0	0	0	0	0	0.00609756	0.00606673	0.0189189	0	0.00334448	0.00366569	0.00326442	0	0.00121507	0.0227273	0.0146905	0	0	0	0.000720461	0.00312989	0.00473934	0.0153061	0.0181653	0	0.0012837	0	0.0222222	0.00810811	0.00211416	0.00310078	0.00578871	0.00090009	0.000740192	0.00528701	0.00289645	0.00517464	0	0.00541516	0.00842697	0.000881057	0.00462963
PAAD-106	Training	PAAD	0	0.00632911	0.00661157	0.00680272	0.00763359	0	0	0	0	0	0.0118044	0.0065445	0.0155148	0.00250941	0.0078125	0.00477897	0.00176678	0	0.00375235	0.0424242	0.02	0.0181818	0.00541516	0	0.00398936	0.00242131	0.00604595	0.016092	0.0136157	0.00210084	0.00367647	0	0.0394737	0.0164319	0	0.00583658	0.00878294	0.00117925	0.00235294	0.004884	0.0120627	0.0223577	0.00236407	0.00284495	0.00306748	0.00151745	0
PAAD-107	Training	PAAD	0	0.00374532	0	0	0.00205761	0	0	0	0	0	0.0139211	0	0.00352734	0	0	0.00148368	0.00231481	0	0	0.0322581	0.0232558	0	0	0	0	0	0.0263975	0.00444444	0.00473186	0	0.0151057	0	0.0167598	0.0100143	0.00200401	0.00363636	0.00318979	0.00157233	0.00779727	0.00698324	0.00594354	0.00990099	0	0	0.00558659	0	0
PAAD-110	Training	PAAD	0.0163934	0.00732422	0.00707339	0.0372093	0.00365764	0.000757002	0.0016129	0.00521415	0.00471698	0.00253165	0.00798258	0.0551627	0.0151261	0.00682594	0.0336676	0.0103627	0	0.00209096	0.00159236	0.0634146	0.0343293	0.00623053	0.000841043	0.00100908	0.00100351	0.00816993	0.0123967	0.0135891	0.0123258	0.0167598	0.0191278	0	0.0334225	0.0107672	0.0019305	0.0115304	0.0104895	0.000589971	0.000445038	0.00272109	0.00264434	0.0703043	0.00990099	0.0050905	0.0158835	0.00167973	0.00653595
PAAD-111	Training	PAAD	0	0	0	0	0	0	0	0	0	0	0.00990991	0	0.0140148	0	0.00110375	0	0	0.000677966	0.00233645	0.0318471	0.00934579	0	0	0.000795545	0	0	0.00864304	0.00220507	0.0035137	0	0.000960615	0	0.0195759	0.00236546	0.000931966	0.00119617	0.00287853	0	0	0.00192061	0.00131492	0.00242131	0.00160514	0	0.000829876	0	0.00502513
PAAD-030	Training	PAAD	0	0.00535475	0.00628366	0.00357143	0.008285	0.00276498	0	0	0.00576923	0	0.00354862	0.0167832	0.007242	0.00242424	0.0155709	0.00946021	0.0135939	0.00543478	0.00695134	0.0655738	0.0239077	0.00193424	0.00083612	0.00257566	0.00240529	0.0145161	0.00746826	0.0166016	0.0112123	0	0.00718686	0	0.0190616	0.00798176	0.00730519	0.0130952	0.0074184	0.000604595	0.00586667	0.0122699	0.00624645	0.023705	0.0163934	0.00724113	0.00407886	0.00498132	0.0153846
PAAD-031	Training	PAAD	0.0233333	0.0729111	0.0371248	0.0509091	0.0126904	0.00664176	0	0	0	0	0.0322581	0.00193673	0.0618393	0.0459156	0.205711	0.150555	0.013181	0.00373367	0.0045045	0.0722892	0.0761636	0.00289017	0.0492899	0.0522513	0.039299	0.108108	0.0122655	0.0620087	0.083815	0.067623	0.00980392	0	0.030525	0.0270406	0.0493827	0.0924658	0.0559006	0.038961	0.0413824	0.0703088	0.0604741	0.0811339	0.0932203	0.0724539	0.0253687	0.0765935	0.177914
PAAD-032	Training	PAAD	0	0.00567537	0.00643974	0.0118577	0.00472016	0.000751315	0.00142349	0.0020475	0.00540541	0.00326264	0.0099194	0.0184831	0.013245	0.000543774	0.00629811	0.00298656	0	0.00211977	0.00332502	0.144681	0.0280374	0.00574713	0	0.000550964	0.000542005	0	0.017313	0.0373066	0.0262148	0.00865801	0.00485044	0	0.0592992	0.0233524	0	0.0056243	0.00211238	0.000564334	0.00315315	0.00153925	0.00185443	0.0323529	0.00265252	0.00383877	0.00539447	0	0
PAAD-034	Training	PAAD	0	0.00189994	0.00095057	0.0037037	0	0.000498008	0.000405844	0	0	0	0.00985915	0.00224888	0.00495751	0	0.00192864	0.000569476	0.0020284	0	0	0.0514286	0.00869565	0	0	0	0.000610501	0	0.0111288	0.00641026	0.00314961	0	0.0120746	0.000786164	0.0359281	0.012012	0	0.0037831	0.00208333	0	0.000575705	0	0	0.026601	0.00144928	0.00295639	0.00518903	0	0
PAAD-036	Training	PAAD	0.0433437	0.133705	0.117988	0.174797	0.086558	0.0199161	0	0.000456413	0	0.00171527	0.0177563	0.100332	0.133601	0.0907311	0.131054	0.0708431	0.105366	0.04795	0.00523013	0.14	0.139823	0.0859873	0	0	0	0.00182482	0.0637931	0.0676606	0.0849673	0	0.0144605	0	0.0120069	0.0613121	0.0477002	0.124157	0.0861574	0.0499597	0.0591472	0.10012	0.00224215	0.137149	0.118037	0.105691	0.0701599	0.0490267	0.235556
PAAD-087	Training	PAAD	0	0	0.00431034	0	0	0.00128535	0	0	0	0	0.00594059	0.00164745	0.0158416	0	0.00261097	0	0	0	0	0.0458716	0.00772201	0	0	0	0	0	0.00655738	0.00536193	0.00699301	0.0028169	0	0	0.0280374	0.0015361	0	0.00568182	0.00137931	0	0	0.00149925	0	0.00496278	0	0.00327869	0.00362976	0	0
STAD-004	Training	STAD	0.0137255	0.0199818	0.0160901	0.0294118	0.00615006	0.0011274	0	0	0.003125	0.00390625	0.00364299	0.00238095	0.00883002	0.00243309	0.0116279	0.0109664	0.00704935	0.00935252	0.004884	0.0174672	0.0181298	0	0	0	0	0	0.00529902	0.00674916	0.00896496	0	0.00271739	0.00391389	0.0191781	0.0104235	0.0114345	0.00879765	0.00237107	0.00516351	0.00811908	0.0108765	0.00423131	0.0246433	0	0.00713719	0.00190658	0	0
STAD-005	Training	STAD	0.491329	0.374279	0.12917	0.478022	0.298197	0.31443	0.338035	0.391087	0.00259067	0.00576923	0.392702	0.510972	0.294169	0.335917	0.388889	0.290274	0.0218878	0.404367	0.378472	0.465839	0.46595	0.00129702	0.207398	0.177831	0.184661	0.355691	0.0785047	0.362035	0.455322	0.677543	0.342795	0	0.405369	0.123741	0.39	0.424765	0.440541	0.337467	0.308116	0.410884	0.00547536	0.561385	0	0.329148	0.261211	0.000613121	0
STAD-006	Training	STAD	0.00200803	0.00254453	0	0	0.00097371	0.000925926	0	0	0.00668896	0.00567108	0.0212766	0.00297398	0.0138626	0	0.00405186	0.000517331	0.00198413	0.00271003	0.00329308	0.105634	0.0202465	0.00233645	0	0.00063012	0	0.00214592	0.0187874	0.0204708	0.0175193	0.0013947	0.014245	0.00214286	0.0435459	0.0157438	0.00243112	0.00465839	0.00520291	0.00152788	0.00114811	0.00162162	0.00227273	0.00711744	0	0	0.00944767	0.00138504	0.0120482
STAD-009	Training	STAD	0.0232558	0.0140713	0.0125428	0.0304569	0.0159635	0.0110032	0	0.0014556	0	0	0.0227273	0.00713558	0.0112903	0.0152672	0	0.00228484	0.0168539	0.0213102	0.0150463	0.0751445	0.0230947	0	0.0118765	0.0134288	0.0113177	0.0505495	0.00958773	0.0269179	0.0231214	0.0578512	0.00471698	0	0.0864979	0.0240192	0	0.0364372	0.00209937	0.0209663	0.0145631	0.00777874	0.0181406	0.0339674	0	0.0295203	0	0.000901713	0
STAD-011	Training	STAD	0.0252918	0.0242616	0.0234234	0.0326531	0.0395538	0.00285878	0	0.000530786	0	0	0.0336435	0.0118577	0.0136705	0.0351271	0.000969932	0	0.0186275	0.0246502	0.023614	0.0779817	0.0632558	0.00699301	0	0	0	0	0.00443262	0.0383387	0.0764331	0.00661376	0.00637755	0.0136452	0.066335	0.0104987	0.0196445	0.0256046	0.0205011	0.0168185	0.0114094	0.0196877	0.019437	0.0759637	0.0176367	0.0285274	0.0161871	0	0.00387597
STAD-013	Training	STAD	0	0	0	0	0	0	0	0	0	0	0	0.000750751	0.00418118	0	0	0	0	0.000763942	0	0.0574713	0.00595238	0.00326797	0	0	0	0	0.00431034	0.00665399	0.00358423	0	0.00319489	0	0.0174825	0.00707965	0	0.00141044	0	0	0	0	0.00116686	0.00980392	0	0	0.000777605	0	0
STAD-015	Training	STAD	0	0.000914913	0	0	0	0	0	0	0	0	0.000979432	0.0051458	0.00509461	0	0	0.00138313	0	0.00156128	0.00125628	0.0591398	0.00235571	0	0	0	0	0	0	0.0122631	0.00900164	0	0	0	0.0171103	0.00641026	0	0.00132275	0.00124766	0.00227273	0	0.00305577	0	0.0167364	0	0	0.00372093	0	0
STAD-016	Training	STAD	0.0116279	0	0.00310318	0.0309735	0.0259965	0.00081103	0.0151718	0.0183133	0	0	0.020383	0.0157332	0.0102389	0.00894266	0.00340832	0.00510678	0	0.033101	0.0241064	0.0465116	0.0189504	0	0	0	0	0	0.00543848	0.00922367	0.00993571	0	0.00904159	0.000633312	0.0192802	0.0203686	0.000673854	0.00527009	0.0108086	0.0130979	0.01177	0.0122137	0.000977995	0.0181653	0.00128866	0.00336927	0.0123217	0.00100806	0
STAD-017	Training	STAD	0.040107	0.119565	0.115736	0.150485	0.17773	0.0673935	0.000825083	0.000456621	0	0	0.093546	0.00481541	0.219862	0.0115681	0.177433	0.0881182	0.0865497	0.0591949	0.0816568	0.237805	0.143652	0	0	0	0	0	0.013369	0.0850829	0.0852776	0.00492611	0.00709939	0.035538	0.282443	0.118519	0.14427	0.133971	0.0749083	0.00502513	0.0323326	0.0302267	0.00206718	0.0897727	0.241883	0.0715461	0.0108794	0.00141543	0
STAD-019	Training	STAD	0	0.00599829	0.00269542	0	0.00196657	0	0	0.000546448	0	0	0.00269724	0.00554236	0.00815851	0.000579039	0.00246914	0.00100806	0.00171674	0.00139276	0.00428266	0.0239521	0.0140429	0	0	0	0	0	0.0121261	0.0144479	0.0152838	0	0.011274	0.00150038	0.028125	0.00577034	0.00152555	0.00554785	0.00375059	0.00065703	0.000509424	0.00224972	0.00105097	0.0187008	0	0.00298285	0	0	0
STAD-024	Training	STAD	0	0.00204186	0	0.00564972	0	0.000721761	0.000245761	0.00031746	0	0	0.00800915	0.00705882	0.00813787	0	0.00155763	0.000375235	0	0	0.00148368	0.0898204	0.00987224	0.00120192	0	0	0	0	0.00478851	0.0233281	0.00921409	0.0010661	0.00173913	0	0.0424528	0.0203218	0	0.00242718	0.00100536	0.000573723	0.00107797	0.00281577	0.000830565	0.0229469	0.000987167	0.00282167	0.00181378	0	0
STAD-027	Training	STAD	0	0	0	0	0	0	0	0	0	0	0.00161031	0	0.00338753	0	0	0	0	0	0	0.037234	0.0035461	0.00179211	0	0	0	0	0.00412541	0.00796359	0.00167224	0	0.00137363	0	0.0186335	0.00620732	0	0	0.00112045	0	0	0	0	0.00249066	0	0	0	0.00149701	0
STAD-028	Training	STAD	0.00217391	0	0.0549451	0.0468085	0.031968	0.0400211	0	0	0	0	0.0423792	0.00163132	0.253073	0.0931339	0.0463458	0.0449173	0.041958	0.00339905	0.055336	0.0961538	0.0751748	0	0.0379377	0.0387183	0.0346784	0.0583942	0.0103774	0.0778128	0.0989346	0	0.0161692	0.0273504	0.109698	0.0376851	0.00403633	0.0696379	0.00160171	0.000736377	0.00129702	0.0402375	0.000681663	0.071511	0.0944882	0.0368627	0.0067243	0.00363636	0
STAD-029	Training	STAD	0.00359712	0.00548112	0.00335008	0.00925926	0.00872727	0.00360231	0	0	0	0	0.00748899	0.00664251	0.00873786	0.0015456	0.00222222	0.00541667	0.00631579	0	0	0.134328	0.0212061	0.0205479	0.000789889	0.00132802	0.0012766	0.0030581	0.00344828	0.0347277	0.0292431	0.0095511	0.000902527	0.00795455	0.0311377	0.0288462	0.00919118	0.00734394	0	0.00113572	0.00356436	0.00539568	0.00715244	0.0197764	0.00839329	0.00183262	0.00424757	0.000470588	0
STAD-030	Training	STAD	0.00789474	0.00296443	0.0037037	0.00985222	0.00442478	0	0.000526316	0.000589971	0.00387597	0	0.0091135	0.00483092	0.0158014	0.000740741	0.00371287	0.000696379	0.00233372	0.00148258	0.00812065	0.0792079	0.00867679	0.00443459	0.00110497	0	0.000687758	0	0.0174954	0.00732601	0.00682594	0.00328947	0.0034904	0.00116959	0.0336134	0.00858704	0.00102669	0.00580271	0	0.0041425	0.000803213	0.00375375	0.00341064	0.014157	0.00455581	0.000978474	0.000966184	0.00182648	0.00862069
STAD-031	Training	STAD	0.0552585	0.0170616	0.0675273	0.172043	0.123752	0.0455696	0.510716	0.517419	0	0	0.0665669	0.00454545	0.0387283	0.0955882	0.0811359	0.0622435	0.0702988	0.132314	0.127524	0.0406977	0.131899	0.13442	0	0	0	0	0.0205255	0.0823402	0.139278	0.0127462	0.0203291	0.0352035	0.12	0.00453956	0.0649234	0.141484	0.0977143	0.0299309	0.0611296	0.0638698	0.1023	0.124869	0.11811	0.103734	0.00339559	0	0
STAD-032	Training	STAD	0.0779221	0.264006	0.223673	0.267544	0.190385	0.142922	0.0386146	0.0920097	0	0	0.277299	0.0697888	0.159459	0.00757576	0.199656	0.12159	0.16387	0.112846	0.114721	0.0818713	0.153846	0	0.104167	0.115219	0.119281	0.305361	0.00544323	0.0933852	0.157395	0.112792	0.0268595	0.200426	0.407503	0.0691131	0.167401	0.20411	0.124627	0.121345	0.119559	0.102077	0.199179	0.170923	0.401584	0.0455598	0.104679	0	0
STAD-033	Training	STAD	0	0.00108225	0.00990099	0.00478469	0	0.00310318	0.000646412	0.00146628	0	0	0.00536481	0	0.00511771	0.000966184	0.00149701	0.0020429	0.00394737	0	0.00155763	0.0352941	0.00699301	0	0	0	0	0.00478469	0.00219298	0.0096	0.00721154	0	0.0021645	0	0.0266075	0.00291829	0	0.00201207	0.000880282	0.00100301	0	0	0.00391389	0.00301659	0	0.001221	0.00125	0	0
STAD-034	Training	STAD	0	0.0780781	0.0457516	0.118519	0.0524535	0.0553936	0	0	0	0.00143062	0.0378606	0.0711692	0.00537924	0.0640474	0.106209	0.0532025	0.0423921	0.0872928	0.0697472	0.192893	0.0696246	0.00366972	0	0	0	0	0.00327869	0.032287	0.0637476	0.0861865	0.00191022	0.00735835	0.120411	0.0469729	0.101342	0.139198	0.0686004	0.0062461	0.0383292	0.0915066	0.0775388	0.147997	0.186275	0.0585274	0.0359862	0.00128205	0
STAD-035	Training	STAD	0.493724	0.463415	0.439765	0.413793	0.442396	0.341695	0.354126	0.41746	0.222812	0.193227	0.452421	0.517149	0.438863	0.30701	0.324759	0.237686	0.370892	0.271389	0.348329	0.452555	0.437732	0.220367	0.271212	0.203209	0.215604	0.410309	0.00398804	0.278642	0.32696	0.471989	0.000798722	0.364807	0.541724	0.21953	0.437092	0.542675	0.116746	0.267986	0.271577	0.39931	0.413819	0.470124	0.556022	0.283963	0.204433	0	0
STAD-036	Training	STAD	0.262195	0.134387	0.206458	0.247619	0.246236	0.164482	0.000300842	0.000691563	0.189974	0.162791	0.133189	0.331343	0.089525	0.155477	0.339204	0.210448	0.0734574	0.158031	0.247069	0.383929	0.246565	0.00127065	0.00841121	0.067714	0.0645161	0.129699	0.00263505	0.0818084	0.159011	0.111623	0.00407166	0.0833927	0.341292	0.147883	0.266434	0.288204	0.00120822	0.0600227	0.115722	0.154432	0.219039	0.341797	0.439274	0.167509	0.16691	0	0
STAD-038	Training	STAD	0.0204429	0.0230655	0.035004	0.0178571	0.0188531	0.0174655	0	0.000383436	0.00742574	0.0195783	0.0311546	0.0240529	0.0415282	0.015024	0.0252976	0.0129001	0.0225443	0.00117028	0.00531915	0.149533	0.042446	0.00529101	0	0	0	0.00172712	0.00426743	0.0234375	0.0202454	0.021814	0.000898473	0.00069979	0.057554	0.0330117	0.0231047	0.0403917	0.0248473	0.016147	0.0113852	0.0243089	0.016074	0.0349301	0.0159705	0.0173188	0.0183848	0.00108873	0
STAD-039	Training	STAD	0.012069	0.0164547	0.0560828	0.0627615	0.044964	0.00330033	0	0	0	0.00171233	0.0236275	0.0576497	0.0466128	0.0305899	0.0486925	0.0298945	0.0226244	0.00326371	0.02	0.121212	0.126246	0.00499376	0.00111732	0.00212164	0.00716146	0.0433996	0.005	0.0653378	0.045789	0.0488771	0.00302725	0	0.0381895	0.0428397	0.0652921	0.0672823	0.0131132	0.0225718	0.0199772	0.000569801	0.00217746	0.0794931	0.00656168	0.0561478	0.00359454	0	0
STAD-051	Training	STAD	0	0	0.00068306	0.00309598	0	0.000360231	0.000295421	0	0	0.0011976	0.00727096	0.00146484	0.00963391	0.000468604	0.00701531	0.000786473	0.00257235	0.00106667	0	0.0652174	0.0161616	0.00447761	0	0	0.000881446	0	0.006875	0.0170213	0.00984456	0	0.00170648	0	0.0310345	0.00784314	0	0.00106952	0.00409989	0.000518135	0.000399202	0.00357782	0.000909091	0.0258752	0.00116009	0.00164745	0.00152207	0.000452694	0
STAD-044	Training	STAD	0	0	0.00221239	0	0	0	0	0	0	0	0.000893655	0.000870322	0.00432277	0	0	0	0	0.000750188	0	0.0487805	0.00657895	0.00352734	0	0	0	0	0.0037594	0.00619579	0.00339271	0	0.00272109	0	0.0155979	0.00528751	0	0.0013587	0.000583771	0.000803213	0.00131666	0	0.000665336	0.00382653	0	0.00166945	0.000938086	0	0
STAD-045	Training	STAD	0.304422	0.364381	0.344764	0.412844	0.377622	0.33612	0.0600636	0.252621	0.409586	0.352855	0.363265	0.486731	0.388365	0.366368	0.460763	0.30144	0.408759	0.335459	0.304541	0.581315	0.438816	0.0169935	0.38389	0.387937	0.391075	0.569512	0.0655141	0.31244	0.434462	0.270988	0.00169492	0.265861	0.48263	0.254914	0.327244	0.580383	0.405536	0.292386	0.312166	0.277141	0.104128	0.354664	0.528558	0.327234	0.334328	0	0
STAD-046	Training	STAD	0.030303	0.0281974	0.0365112	0.0492611	0.0227048	0.0171395	0	0	0.0446429	0.0259259	0.039529	0.001657	0.0312727	0.0256217	0.0363036	0.0205162	0	0.0332203	0.0298211	0.0816327	0.0356473	0	0.0382831	0.0353238	0.034564	0.0687623	0.0115865	0.0304397	0.0289735	0.0543175	0.00232019	0.0306748	0.0906096	0.0266576	0.041048	0.0462687	0.0137586	0.02526	0.0199715	0.0385895	0.0232399	0.0496815	0.0605144	0.0226087	0.0290598	0	0.0046729
STAD-047	Training	STAD	0.160221	0.00567108	0.188768	0.15544	0.0973631	0	0.000374392	0	0.00544959	0	0.0192705	0.115679	0.00979263	0.0044501	0.0744986	0.10521	0	0	0.0935315	0.229665	0.0748621	0.00570613	0	0	0	0	0.0131363	0.0480148	0.0491599	0.00330033	0.0122295	0.00201072	0.14094	0.00747863	0.112473	0.152439	0.00555318	0	0.000496278	0.00387034	0.00242248	0.174431	0	0.0922882	0.0795734	0	0
STAD-048	Training	STAD	0.115456	0.0981595	0.162293	0.141026	0.0837867	0.0287638	0.0209624	0.0245434	0.0462633	0.0334646	0.0714976	0.0197842	0.104965	0.0280456	0.00747198	0.0210169	0	0.0163812	0.0151869	0.124031	0.0955166	0.0873606	0	0	0	0	0.0707162	0.057485	0.0549645	0.0238095	0.04266	0.0125428	0.0572391	0.0570175	0.00100503	0.137417	0.0293734	0.0462329	0.0214797	0.0699208	0.0355153	0.145803	0.00293255	0.0603521	0.00199601	0	0.200935
STAD-049	Training	STAD	0.188482	0.516619	0.147368	0.217742	0.416764	0.0041021	0.0862245	0.162487	0	0	0.127608	0.155433	0.00504767	0.184739	0.357143	0.245408	0.0143713	0	0.00338696	0.291391	0.376494	0	0	0.000775194	0.00678222	0.0759219	0.000815661	0.00850159	0.068933	0.00464037	0	0.0814941	0.144645	0.0205245	0.076661	0.339552	0.438326	0.302972	0.227193	0.0114416	0	0.119929	0.000962464	0.382054	0.265161	0.0011744	0.00680272
STAD-050	Training	STAD	0	0	0	0	0	0	0	0	0	0	0.000637755	0.000776398	0.00561798	0.00058309	0.000822368	0.000523286	0	0	0	0.0491071	0.00481928	0	0	0	0	0	0.00209937	0.00658514	0.00278746	0	0.00220751	0.000877193	0.0343699	0.00692226	0	0.00129199	0	0	0	0.00115808	0	0.00442087	0	0	0	0	0
STAD-053	Training	STAD	0	0.00316122	0.004111	0.00512821	0.00191388	0	0	0	0	0.0033389	0.01263	0	0.0100647	0	0.00355556	0.00181818	0	0.00402955	0.00312175	0.0497512	0.0106101	0.00428266	0.00418848	0.00140252	0.00197889	0.00175439	0.011041	0.010582	0.00849421	0	0.00715137	0.000853971	0.0304054	0.0119422	0.000918274	0.00519481	0.00771775	0.00438276	0.00562852	0.00062461	0.00188798	0.0118153	0.00501672	0.000839631	0.000883392	0.00155763	0.00420168
STAD-052	Training	STAD	0.00249377	0.00976562	0.00384123	0	0	0	0	0	0	0	0.00103842	0.00397614	0.00516796	0	0.00544218	0.000821018	0	0	0.00135685	0.177305	0.0173267	0	0	0	0	0	0.0113754	0.0426621	0.032767	0	0.0289634	0	0.0325203	0.0133891	0	0	0.00801165	0.000943396	0	0.00164339	0	0.0566343	0.0020284	0.00879121	0	0	0
STAD-060	Training	STAD	0.00481928	0	0.00123609	0	0.00124688	0	0	0	0.00291545	0	0.0209324	0.000968054	0.0187793	0	0	0.000760456	0	0.00174216	0.00257069	0.0744186	0.0418251	0	0	0	0.000807754	0.002079	0.0198745	0.0317041	0.0253165	0	0.027439	0.00225225	0.0385289	0.0167224	0	0.00186567	0.00672834	0	0.00280899	0.000795545	0.00737705	0.0186246	0	0.00217155	0.00615764	0.000918274	0
STAD-056	Training	STAD	0	0.00088574	0.00415369	0.0158103	0	0.00118273	0	0	0	0.00168634	0.011236	0.000873362	0.00823353	0	0	0	0	0.00227101	0.00122549	0.0585366	0.0217391	0	0.00119904	0.000845309	0.000793651	0.00192308	0.0201578	0.0192963	0.0119352	0.0039267	0.042836	0.0035461	0.0286225	0.00608365	0	0.00159744	0.0110533	0.000808407	0.00228484	0.00075815	0.000861326	0.0671551	0	0.000886525	0.0049554	0.000909091	0.0131004
STAD-059	Training	STAD	0.322528	0.226017	0.208145	0.0779221	0.191755	0.108554	0	0	0.00261097	0	0.111374	0.247863	0.229317	0.143078	0.159585	0.115022	0.113246	0	0.111	0.263736	0.258118	0.208333	0.0975323	0.108679	0.0843653	0.237473	0.00306984	0.121315	0.155805	0.122024	0	0.111001	0.44482	0.0580822	0.206311	0.367217	0.189793	0.0458515	0.132754	0.157543	0.192201	0.232356	0.231076	0.123226	0.128366	0	0
STAD-061	Training	STAD	0	0	0	0	0.000764526	0	0	0.000350877	0	0	0.00420831	0.00175747	0.00202634	0	0.00136426	0.000801925	0	0.000553403	0.000747384	0.0519481	0.00887049	0.00311042	0	0	0	0	0.0019595	0.00769231	0.00566251	0	0.00117509	0	0.0162413	0.015625	0	0.00114416	0.00204666	0	0	0.00211149	0	0.0285962	0	0	0.00325521	0	0
STAD-063	Training	STAD	0	0.00201072	0.00148258	0	0	0	0	0.000394011	0	0	0.00554785	0.00133511	0.0122863	0	0.00269058	0.00100756	0.00162075	0	0.000907441	0.11399	0.0115357	0	0	0	0	0	0.0137085	0.0104257	0.00503461	0	0.00660377	0	0.0453216	0.0155039	0	0.00533333	0.00251467	0.000634518	0.000494071	0.000509165	0	0.0247312	0	0.000649351	0.00202429	0	0.00384615
STAD-065	Training	STAD	0	0	0	0.003861	0	0	0	0	0	0	0.00473934	0.000884956	0.00727802	0	0	0.00138122	0.00105708	0.00152555	0.00118906	0.0294118	0.00512295	0.00229885	0	0	0	0	0.00492207	0.00722892	0.00456621	0	0.00112486	0	0.0127389	0.0027137	0	0.0040107	0	0	0	0	0	0.00455063	0	0	0.00432152	0	0
STAD-066	Training	STAD	0	0.00821168	0.00701754	0.00363636	0.00661521	0.0048376	0	0	0	0	0.00288184	0.00756859	0.0118343	0.00549451	0.00261438	0.00228137	0.00851582	0.00914077	0.00773994	0.0568182	0.0159635	0	0.00253485	0.00106157	0.00368324	0.00196078	0.0030303	0.024602	0.0195652	0.0015456	0.00378788	0.00305188	0.0383912	0.0201288	0.00664452	0.0128041	0	0.0056	0.00307456	0.00723982	0	0.0199531	0.0144628	0.00520833	0.0031746	0	0
STAD-067	Training	STAD	0.004329	0.001	0.00114943	0.0041841	0.00188679	0.00120846	0	0	0	0	0.0190807	0.000819672	0.00672646	0	0.00236128	0	0.00124378	0	0.00228833	0.0516605	0.0274136	0.00184162	0	0	0	0.00184162	0.0326975	0.00361011	0.00166806	0.00285307	0.00551724	0.000815661	0.0137405	0.00456621	0.000978474	0.00582242	0.00591279	0.00228137	0	0	0.00153374	0.0169903	0.00305344	0.00165153	0.012844	0	0
STAD-070	Training	STAD	0.028	0.0747126	0.0852273	0.104603	0.0833333	0.0288104	0.0295245	0.0273915	0	0	0.047546	0.0449735	0.0366133	0.0193333	0.0407801	0.0256273	0.0635889	0	0	0.0253165	0.0554622	0.00236967	0.0585216	0.0528751	0.056391	0.142623	0.00647773	0.01359	0.0427683	0.00941915	0.0205184	0.0499139	0.0878274	0.0125642	0.0955302	0.0389785	0.0580448	0.047749	0.0428016	0.0266904	0.0407192	0.0702576	0.0300633	0.0450382	0.00101523	0	0
STAD-071	Training	STAD	0.00144928	0	0	0	0.00181159	0.000965717	0	0.000477099	0.002331	0	0.0008285	0.00291971	0.00567376	0.000641026	0.00265957	0.00270563	0.00542495	0.00122474	0.00383509	0.0211864	0.00788644	0	0	0	0	0.00305344	0.00229358	0.0116732	0.00994318	0.00383632	0	0.000769823	0.0202177	0.00356415	0.00371471	0.00416233	0.00105541	0.00131839	0.00107933	0.000582411	0.000665336	0.00731261	0.00494234	0.00218659	0.00365497	0	0
STAD-075	Training	STAD	0.00395257	0.00766017	0.00473037	0.0175439	0.00293255	0.00110497	0	0.000540541	0.00454545	0.00168067	0.00703606	0.00821018	0.309194	0.000693481	0.0028626	0.0017783	0.00318134	0.00725689	0.00415369	0.0240385	0.0218522	0	0.00300903	0.00229533	0.0013986	0.00878735	0.0241636	0.0172065	0.0142349	0.00261097	0.0156454	0.0022338	0.0188406	0.00792602	0.00352113	0.00708215	0.00623441	0.00344531	0.00134862	0.00632467	0.00134499	0.0240202	0.00278164	0.00246103	0.0120706	0.000847458	0
STAD-080	Training	STAD	0	0.00107411	0.000940734	0	0	0.000570451	0.000920387	0.000565291	0	0.00182482	0.00868056	0.00166389	0.00965406	0.000744602	0.00101112	0	0	0.00078125	0.0011325	0.0550847	0.00574713	0	0	0	0	0	0.00536673	0.00770077	0.00398724	0	0.0113065	0	0.0176	0.0096401	0.000925069	0.00276625	0.00238806	0	0.0012837	0.00191939	0.00196721	0.00620347	0	0.00230947	0.000868056	0.00075815	0
STAD-084	Training	STAD	0.511062	0.471442	0.346914	0.625954	0.536492	0.385113	0.336857	0.404871	0	0	0.428416	0.0290847	0.141084	0.451515	0.491736	0.396413	0.535142	0.506757	0.415617	0.581731	0.443243	0.00148148	0	0	0	0	0.0153226	0.235562	0.379555	0	0	0.120482	0.62598	0.298701	0.0249777	0.637168	0.466548	0.367251	0.396368	0.498632	0.18862	0.591304	0.327343	0.481928	0.00182815	0.396417	0.673797
STAD-002	Training	STAD	0.0232975	0.00857843	0.0125654	0.0147059	0.0214447	0.0116505	0.00896861	0.015625	0	0	0.00806452	0.0067243	0.020202	0.016116	0.012285	0.0104089	0.02194	0.0137195	0.0142303	0.0588235	0.0174538	0	0.00715137	0.0103986	0.0109461	0.0199203	0.0119926	0.0135468	0.0216802	0	0.00250941	0.00533618	0.0513308	0.0113395	0.0240437	0.022409	0	0.00761421	0.00288392	0.0160428	0.0160936	0.0328515	0.0131579	0.00755668	0.00635593	0	0.00787402
STAD-090	Training	STAD	0.235537	0.153523	0.159112	0.192513	0.119342	0.0900995	0.000419815	0.0173784	0.2	0.138686	0.1104	0.218126	0.16759	0.125897	0.156394	0.0983252	0.14899	0.175171	0.0548112	0.239234	0.117703	0.00533808	0.0329171	0.0691421	0.0736458	0.163265	0.0275801	0.0723926	0.13584	0.244378	0.00458295	0.129187	0.371827	0.0452573	0.177872	0.279352	0.114789	0.135462	0.0914474	0.140052	0.115497	0.0142857	0.185816	0.0892133	0.00173461	0	0.333333
STAD-093	Training	STAD	0	0	0	0.00543478	0.00156495	0	0.000798085	0	0	0	0.00138889	0	0.00471143	0	0	0	0	0	0	0.0526316	0.0125984	0.00282486	0	0.00121803	0.00113507	0	0.0075662	0.00801603	0.00991501	0	0.0306905	0	0.0200803	0.00673401	0	0	0.00308008	0	0.0021254	0	0.00122399	0.0180361	0.00309598	0.00383142	0.00342466	0.00259403	0
STAD-094	Training	STAD	0.00330033	0.00540541	0.00125945	0	0	0.00205761	0	0	0.00840336	0	0.00587544	0	0.00598205	0	0	0	0	0.00484966	0.00421941	0.0769231	0.0138191	0	0	0	0	0	0.0112233	0.0134933	0.00947368	0	0.00303951	0	0.0483193	0.0026455	0	0.00402414	0.00320513	0.00199601	0.00267857	0.00283822	0.00179533	0.0187793	0	0.00414508	0.00131406	0.00094518	0
STAD-097	Training	STAD	0.00205761	0.0225282	0.00519931	0.0304569	0.00425532	0.0028169	0.00137836	0.00164406	0	0	0.0215774	0.0136218	0.0307281	0.00179104	0.0106061	0.00298063	0.00740741	0.00129366	0.000913242	0.0753769	0.0445969	0.00315956	0	0.000597729	0.000561167	0.00759878	0.0399667	0.0282167	0.0345334	0.0015748	0.0206186	0.00676692	0.0579151	0.0120563	0.00867508	0.0250896	0.0153089	0.0050578	0.00492914	0.00402068	0.00173712	0.0738499	0.00331492	0.00643777	0.00797607	0.000581395	0.00684932
STAD-099	Training	STAD	0.0286885	0.0388007	0.0536131	0.008	0.0307329	0.0507042	0.00969529	0.00801282	0.0359281	0.0193798	0.00921659	0.0713012	0.0425532	0.0106007	0.0406977	0.0268336	0.0507246	0.0034188	0.0240642	0.0810811	0.0475207	0	0	0	0	0	0.0221328	0.040404	0.0384615	0.0646552	0.0180995	0.0612691	0.13961	0.0440367	0.0526316	0.0553633	0.0272851	0.0164835	0.0178862	0.0225443	0.0405157	0.0638889	0.0889831	0.0304054	0.0334129	0	0
STAD-020	Training	STAD	0.00206186	0.00137174	0.00252951	0.0111111	0.00302725	0	0	0.00123457	0.00321543	0	0.0107836	0.0038432	0.00985829	0	0.0129179	0.00208986	0	0.000618047	0.000845309	0.0680851	0.0326907	0	0	0.00108873	0.000507099	0.00649351	0.0297189	0.0250501	0.0177936	0	0.0339394	0	0.0348189	0.0141928	0.0045489	0.0154062	0.0148871	0.00200938	0.00182149	0.00721421	0.000553403	0.0515917	0	0.00394218	0.00312989	0.000565611	0
STAD-037	Training	STAD	0.00431965	0.00255102	0.00192308	0.00471698	0.00203046	0	0.00036523	0.000431034	0.00584795	0	0.0230655	0.00393701	0.0208202	0	0.000899281	0.000577367	0	0.000653595	0	0.0805687	0.0395833	0.0044843	0	0	0	0.00159236	0.0438521	0.0279793	0.0194175	0	0.0396476	0	0.0309556	0.0163934	0	0.013308	0.0148483	0.00155039	0.00148699	0.00926999	0.00342661	0.030525	0	0.00685871	0.0119048	0	0.00404858
STAD-068	Training	STAD	0.00307692	0	0	0	0	0	0.000627746	0.000747943	0	0	0.00724638	0.00130548	0.0107143	0	0.00162338	0.000956023	0	0.00108578	0.00301205	0.03125	0.0155844	0.00743494	0	0	0	0	0.00234742	0.0152801	0.00823529	0	0.00464037	0	0.026699	0.00520833	0	0	0.00330852	0	0.000969932	0.00105485	0.00439367	0.0197133	0	0	0.00655308	0	0
STAD-069	Training	STAD	0	0	0.000649351	0	0.000802568	0.00105522	0	0	0	0	0.000528821	0.00136986	0.00565553	0	0.00245399	0	0	0.00142789	0.000703235	0.0857143	0.00299222	0.00119904	0.00158604	0.000451671	0	0	0.00262985	0.0355819	0.0204986	0	0.00401929	0	0.0960187	0.0372732	0.00148699	0.00404858	0	0	0.000786164	0.000486145	0.000482393	0.00544959	0	0.00208008	0.0014556	0	0
STAD-076	Training	STAD	0	0	0	0	0.00127551	0.000952381	0.000726744	0.0008285	0.0027933	0.00189394	0	0.00120192	0.0115533	0	0	0.00108932	0	0	0.00164204	0.0225989	0.00854701	0	0	0	0	0	0	0.0199275	0.0125313	0	0	0	0.0183908	0.0120968	0	0	0	0.00104058	0	0.00220264	0	0.00545455	0.00209644	0.00221976	0.00372208	0	0
STAD-077	Training	STAD	0.609037	0.655401	0.598992	0.378571	0.479297	0.243765	0.00137457	0.100057	0.175908	0.151456	0.464692	0.0499391	0.00618047	0.0300587	0.505221	0.387866	0.38764	0.522131	0.435741	0.407407	0.511513	0.506591	0.366906	0.432779	0.406151	0.580645	0.0160226	0.0165165	0.370968	0.0296296	0.282332	0.151839	0.685078	0.124119	0.0621891	0.683732	0.494901	0.471731	0.417933	0.560473	0.419333	0.348485	0	0.47619	0.352153	0.00036846	0.768546
STAD-078	Training	STAD	0	0	0	0	0.00303337	0.00052687	0.00138185	0.00214247	0	0	0.0119157	0	0.0145594	0	0.00203252	0.000625	0	0	0.00105485	0.056872	0.0186567	0.004	0	0	0	0.00180505	0.0232959	0.0130152	0.00998464	0	0.00766284	0	0.0343797	0.0122117	0	0.00317965	0.00130804	0	0.00268637	0.000641437	0.00439975	0.021419	0	0.000697837	0.00376294	0.00232378	0
STAD-079	Training	STAD	0	0	0.00108225	0	0	0.000575705	0	0	0.00465116	0	0.00811542	0	0.0145161	0	0.00410678	0	0	0.000788644	0	0.0454545	0.011257	0	0	0	0	0.00200803	0.0116054	0.0123762	0.0134771	0.00143062	0.00900901	0	0.0360825	0.0152778	0	0.00134771	0.000599161	0.00220103	0	0.00375704	0.00121951	0.00631313	0.001443	0.00469116	0.00732303	0.000829187	0
STAD-082	Training	STAD	0	0	0	0	0	0	0	0	0	0.0037594	0.0019084	0.00343053	0.00440529	0	0	0	0	0	0.00224215	0.0492958	0.00992063	0	0	0	0	0	0.0015949	0.0117371	0.0140598	0	0	0	0.0298103	0.0122137	0	0	0	0	0	0.00462963	0	0.0114155	0	0	0.00172712	0	0
STAD-083	Training	STAD	0	0	0.00966851	0.0121951	0	0.00160901	0	0	0	0	0.00505689	0	0.0223167	0	0.0048	0	0	0.00537634	0.00314465	0.0510949	0.0191518	0.00304878	0	0	0	0	0.00669643	0.00953895	0.0091954	0	0	0	0.0378619	0.00608519	0	0.00199601	0	0.00209424	0	0	0.00182983	0.00624025	0	0.00240385	0.00125	0	0
STAD-085	Training	STAD	0	0	0	0.0121212	0	0	0.000548847	0.00132714	0	0	0.0118026	0.000994036	0.00735294	0	0.00126422	0.000757576	0	0	0	0.0238095	0.0144058	0	0	0.000869565	0	0.00240964	0.0133197	0.00686813	0.00551471	0.0021978	0.022409	0	0.0124334	0.00416667	0.00127389	0.00164204	0.00987654	0.000982318	0.000815661	0.000841043	0.00397456	0.0337942	0	0.000914077	0.0035545	0.00266904	0
STAD-086	Training	STAD	0	0.00146843	0.00115075	0	0	0	0	0	0	0	0.00446927	0	0.0055607	0	0.0013587	0	0	0	0.00140252	0.0516129	0.00480769	0	0	0	0.00176056	0	0.00325733	0.012931	0.0122324	0	0	0	0.0230326	0.0176367	0.00285714	0.00352734	0	0.001001	0	0.00478088	0	0.0047619	0	0	0.00247525	0	0
STAD-087	Training	STAD	0.002457	0.00766703	0.00226501	0.0363636	0.001	0	0.000769823	0.000949668	0	0.00488998	0.0629771	0.0355731	0.0211749	0	0	0.000578369	0	0.00195695	0	0.13245	0.13017	0.00380952	0	0	0	0.00164204	0.155351	0.0242105	0.0146374	0.0025413	0.09375	0.000626959	0.0203488	0.00630252	0.000820345	0.00508906	0.0786749	0.00406918	0.019025	0.0126292	0.00407886	0.0631579	0	0	0.0271186	0.00716332	0.00480769
STAD-089	Training	STAD	0.0119332	0.003663	0.028133	0.0189573	0.0327056	0.016055	0.0065703	0.00886662	0.0277008	0.0144665	0.00974421	0.00304878	0.016538	0.00422386	0.0187041	0.0106857	0.0353261	0.0261146	0.0196078	0.0734463	0.0252874	0.0242291	0.0106101	0.0130457	0.0144279	0.0272436	0.00403226	0.024218	0.0215343	0.0367893	0.00548446	0.00893522	0.0598802	0.0111607	0.0254433	0.0302198	0.0168814	0.0128452	0.0102589	0.0257675	0.0257895	0.0316973	0.0276873	0.0260274	0.0120968	0	0.00649351
STAD-091	Training	STAD	0	0	0	0	0	0	0	0	0	0	0.00416667	0	0.00465116	0	0	0	0	0.00328407	0	0.0496454	0.00858369	0	0	0	0	0	0.00604839	0.0191257	0.0164534	0	0.00443459	0	0.0248227	0.0041958	0	0.00288184	0	0	0	0	0.00155763	0.0228426	0	0	0	0	0
STAD-092	Training	STAD	0	0	0	0	0	0	0	0.000902527	0	0	0	0.00123609	0.0161551	0	0.003367	0	0	0	0	0.0134228	0.00961538	0	0	0	0	0	0.00131752	0.00195312	0	0	0	0	0.0177665	0.00231481	0	0.0020284	0.000937207	0	0	0	0.00108225	0.00746269	0.00212766	0	0	0	0
STAD-095	Training	STAD	0	0.00217391	0.00244698	0	0	0	0	0	0	0	0.0083682	0.000815661	0.0056005	0	0.000814332	0.00050813	0	0	0.000985222	0.025641	0.00950872	0	0	0	0	0	0.00676183	0.00669643	0.00434153	0	0.00782779	0	0.0232558	0.0103785	0.000875657	0	0.00194175	0.000685401	0.00316456	0.000578704	0.00235988	0.0195675	0	0.00192184	0.0027907	0.00119261	0
STAD-096	Training	STAD	0	0	0	0	0	0	0	0	0	0	0.00938967	0.00276753	0.00720981	0.00140944	0	0	0	0.00076864	0	0.0434783	0.00648148	0	0	0	0	0	0.00731261	0.0172612	0.0106061	0	0.011919	0	0.0227273	0.00914634	0	0.0034188	0.00278552	0	0	0.000681663	0.00135044	0.00872093	0	0.00242915	0	0	0
BRCA-002	Testing	BRCA	0.532	0.093674	0.128743	0.272727	0.323052	0	0.26506	0.314626	0.0915033	0.0890411	0.0526992	0.168	0.201273	0.0011236	0	0	0.244344	0.28341	0.316929	0.321429	0.363107	0.5	0.165179	0.29403	0.198347	0.386819	0.264386	0.238554	0.44367	0	0.00375469	0	0.286747	0.0189456	0	0.405904	0.00541516	0.00518583	0.172611	0.102871	0.0192652	0.1925	0	0.327323	0.00463392	0	0.649123
BRCA-007	Testing	BRCA	0.0909091	0.0886194	0.0758294	0.147541	0.0268065	0.034005	0.0264026	0.0222046	0.0369393	0.0329068	0.0151188	0.0492341	0.0640351	0.0115453	0.0152672	0.0330229	0.0479826	0.0661218	0.0743494	0.134969	0.0564159	0.0213675	0	0	0	0	0.0866534	0.0527817	0.0496829	0	0.0490463	0	0.118217	0.0304659	0.00815851	0.0740157	0.0362056	0.0305481	0.037037	0.0468365	0.0601563	0.087218	0.0288625	0.057561	0.00891862	0	0.104712
BRCA-010	Testing	BRCA	0.00571429	0.00528541	0.00551724	0	0.00162338	0.00152439	0.00245851	0.00155521	0	0	0.00564334	0	0.00224215	0.000904977	0	0.000919118	0.00512164	0	0.00160772	0	0.00714286	0.0126263	0	0	0	0	0.00369914	0.00142653	0.00307062	0	0.00193798	0.00754148	0.0045045	0.00101215	0.00500835	0.00429185	0.000924214	0.00103734	0.000906618	0.00192123	0	0.00455927	0	0	0	0.00889454	0.03125
BRCA-012	Testing	BRCA	0.0247934	0.01983	0.0153846	0.0166667	0.0222603	0.00699301	0	0	0.0142566	0.0119205	0.00822737	0.0142857	0.0102968	0.0195286	0.0216022	0.0157182	0.0159176	0.0310278	0.0273684	0.108225	0.0205086	0.0177134	0.00175131	0.0033557	0.00185759	0.00934579	0.0238645	0.0165441	0.0204918	0	0.00483559	0	0.0379213	0.00348432	0.00868056	0.0263158	0.0151589	0.00738916	0.00740319	0.0195241	0.0261021	0.0199402	0.0208644	0.0114555	0.000727273	0	0
BRCA-013	Testing	BRCA	0	0	0	0.0052356	0.00117786	0	0	0	0.00271003	0	0.000825083	0	0.00315209	0	0	0.000789889	0	0	0	0.00943396	0.00884956	0	0	0	0	0	0.000974659	0.0012285	0.00438982	0	0.00200803	0	0.0153551	0.000760456	0	0.00149701	0.000665779	0	0	0	0	0.00607533	0	0.00243013	0.00105042	0	0
BRCA-015	Testing	BRCA	0.113426	0.0747922	0.0861505	0.0423729	0.0756303	0.0221538	0.0158252	0.0133333	0.0747126	0.0555556	0.0581967	0.0669903	0.060698	0.0232172	0.0293333	0.0221239	0.0535714	0.050791	0.0434153	0.147465	0.0760999	0.197861	0.0175953	0.00786627	0.0162896	0.0560345	0.0368852	0.0516796	0.0498562	0	0.00598802	0	0.0983607	0.0404127	0.0496614	0.0942563	0.010846	0.0231729	0.0247678	0.0640138	0.0865103	0.081464	0	0.0782918	0.00177778	0.0477583	0.137931
BRCA-018	Testing	BRCA	0	0	0	0	0	0	0	0	0	0	0	0.00174978	0.00578778	0	0.000881834	0	0	0	0	0.0228311	0.00262467	0	0	0	0	0	0.000789889	0.00377358	0.00136799	0	0	0	0.0188679	0.00311333	0	0	0.00102197	0	0.00062461	0.000684932	0.00116891	0.00108932	0	0.000808407	0.000799361	0	0
BRCA-022	Testing	BRCA	0.0727969	0.0715198	0.0697674	0.0726496	0.0324873	0.0118343	0	0	0.0455764	0.0370943	0.0160377	0.0477137	0.0340611	0.0247148	0.0363392	0.0255102	0.0434322	0.0354839	0.0474407	0.134831	0.0429594	0.00454545	0.00779221	0.00506586	0.0116487	0.0769231	0.0411877	0.0268456	0.0353728	0	0.00346821	0.0275449	0.0517928	0.0029347	0.0448792	0.061674	0.0322807	0.0132325	0.016881	0.0289193	0.0199234	0.073201	0.107081	0.0323529	0	0.0280736	0.103627
BRCA-025	Testing	BRCA	0	0	0.000963391	0	0	0	0	0	0	0	0.00248139	0	0.00440852	0.000686813	0.00220022	0.000669792	0	0.000728863	0.00119332	0.0442478	0.00708502	0.00238663	0	0	0	0	0.000852515	0.00813008	0.00660066	0	0	0	0.0136986	0.00192802	0	0.00113379	0.0012285	0.00211416	0	0	0.000637349	0.00611621	0	0.000863558	0	0	0
BRCA-026	Testing	BRCA	0.0120773	0	0.00736377	0	0	0	0.00274876	0.00132363	0	0.00236967	0.00591133	0.00657895	0.0118227	0	0	0	0.00121507	0.00571429	0.00410397	0.0204082	0.00808625	0.0220588	0	0	0	0.00252525	0.00977199	0.0106707	0.00788288	0	0.00917431	0	0.0239234	0.00507185	0	0	0	0.00320171	0	0.00970874	0.0027907	0.0130246	0	0.00340909	0.00123916	0.00109409	0
BRCA-035	Testing	BRCA	0.687805	0.00362647	0.0171674	0.6875	0.573574	0.237024	0.219677	0.29845	0.0647059	0.0767123	0.295228	0.448198	0.270931	0	0	0	0.336579	0.330416	0.278632	0.254826	0.365508	0.702703	0.034398	0.167979	0.103825	0.203822	0.322626	0.209265	0.410387	0	0.0131387	0	0.0153257	0.00540123	0	0.68446	0.00446067	0.194667	0.330855	0.00929692	0.00215169	0.477199	0	0.312423	0.00551876	0	0.449704
BRCA-039	Testing	BRCA	0.576555	0.0177196	0.602089	0.358491	0.471572	0.351988	0.00111732	0	0.21875	0.151163	0.321814	0.5625	0.517544	0.515685	0.410906	0.390833	0.578335	0.56682	0.498861	0.587209	0.523214	0.00268336	0	0.000679348	0.000655738	0	0.701101	0.264414	0.384795	0	0.626575	0.160075	0.495208	0.428816	0	0.673635	0.502003	0.416196	0.40704	0.581146	0.614517	0.633371	0.000611621	0.48866	0	0	0
BRCA-040	Testing	BRCA	0.0742574	0.153333	0.171629	0.0917431	0.0443459	0.0373626	0.0353107	0.0429958	0.103704	0.0574163	0.0642722	0.125773	0.0582822	0	0.0478011	0.0448485	0.0554415	0.0603715	0.0536913	0.091954	0.0826923	0.119318	0.0357895	0.0504732	0.0411392	0.114155	0.140138	0.0427553	0.0391517	0	0.117257	0.0461538	0.104317	0.0615385	0.0018797	0.0949367	0.0619236	0.0595447	0.0501618	0.0634218	0.078637	0.0670391	0.00307692	0.0834879	0.00638298	0.0388693	0.201835
BRCA-051	Testing	BRCA	0.0237288	0.0143164	0.00362056	0.0183486	0.00573301	0.00729927	0.0031736	0.00462606	0.0170316	0.00967742	0.0192053	0.0121951	0.0142045	0	0.0147287	0.011655	0.0113636	0.0165157	0.0107527	0.0662983	0.029703	0.0295359	0.00652985	0.00988372	0.00937989	0.015625	0.0297619	0.013986	0.0123944	0	0.0197183	0	0.0376471	0.0156709	0.000672948	0.0187668	0.00750117	0.00366077	0.00634585	0.0132263	0.0106599	0.034642	0.00176678	0.0134897	0.00859599	0.00147275	0
BRCA-052	Testing	BRCA	0	0	0	0	0	0	0	0	0	0.00186916	0.00262238	0.0058382	0.00534759	0	0.00107411	0.0019084	0	0.000706714	0.00201207	0.0324324	0.00696517	0	0	0	0	0	0.00447628	0.00988875	0.0103004	0	0.00401606	0	0.0217786	0.0115176	0	0.0084507	0.000614628	0	0.000619195	0.00137552	0.0013089	0.0174966	0	0	0.00162602	0	0
BRCA-053	Testing	BRCA	0	0	0	0	0	0	0	0	0	0	0.00118765	0	0.00289017	0	0	0	0	0.000942507	0	0.0528846	0.00735294	0	0	0	0	0	0.00922722	0.00814332	0.00789177	0	0	0	0.0231214	0.00451264	0	0.00169779	0	0	0	0.00381679	0	0.00886263	0	0.00309278	0.00106383	0	0
BRCA-056	Testing	BRCA	0	0.00291971	0.00135318	0	0.0013369	0	0	0	0	0.00244499	0.00316122	0	0.00651466	0	0	0	0	0	0.00157233	0.0118343	0.00837989	0	0	0	0	0	0.00228571	0.00623053	0.00686499	0	0.00209644	0	0.0182232	0.00277264	0	0.00207469	0	0	0	0	0.000957854	0.00445104	0	0	0	0	0
COREAD-007	Testing	COREAD	0.0574713	0.0419948	0.0652174	0.0931373	0.0444178	0.0101966	0	0	0.0113636	0.004329	0.0540254	0.0637899	0.118364	0.0506645	0.0578313	0.0446154	0.0386417	0.0752212	0.0527027	0.115152	0.08753	0	0	0	0	0	0.00497018	0.0377622	0.039959	0.0513219	0.00531208	0.0561927	0.0860215	0.0532787	0.0471597	0.190207	0.0405694	0.0211009	0.0389718	0.0808229	0.0627482	0.0870279	0.0648464	0.0820821	0.0412698	0	0
COREAD-011	Testing	COREAD	0.158442	0.220648	0.22994	0.251462	0.171053	0.0504695	0	0	0.361032	0.210856	0.176412	0.132404	0.238627	0.0921187	0.27303	0.179549	0.263593	0.167378	0.295396	0.378855	0.202688	0.00321543	0	0	0	0	0.00671704	0.144492	0.225564	0.229081	0.0264741	0.145722	0.150171	0.0630699	0.242888	0.306003	0.0716889	0.109057	0.094536	0.238131	0.248529	0.316726	0.493537	0.249493	0.171574	0	0
COREAD-013	Testing	COREAD	0.197183	0.143322	0.258808	0.173184	0.151272	0.114846	0.0335366	0.0396579	0.253125	0.199134	0.114993	0.192037	0.156055	0.114416	0.148342	0.12357	0.0343214	0.0696409	0.196455	0.340909	0.198358	0	0	0	0	0	0.0130261	0.0998004	0.13767	0.234086	0.00132626	0.155949	0.153386	0.109356	0.144928	0.242123	0.141717	0.148987	0.0938547	0.129763	0.161751	0.235294	0.339117	0.153446	0.112397	0	0.00480769
COREAD-017	Testing	COREAD	0.579125	0.483995	0.0580645	0.473684	0.370149	0.323045	0.130562	0.185393	0.362676	0.239382	0.185131	0.32996	0.370672	0.558161	0.487531	0.44351	0.342342	0.115875	0.251969	0.268293	0.433566	0	0	0	0	0	0	0.192982	0.426449	0.283286	0.0025974	0.0167364	0.00823045	0.45267	0.507937	0.525886	0.175497	0.157724	0.0893513	0.272321	0.194969	0.482301	0.177019	0.407266	0.351396	0	0
COREAD-026	Testing	COREAD	0.0547368	0.0188305	0.0482846	0.0441989	0.00235294	0.0104987	0	0	0.0457143	0.036036	0.0265638	0.00266904	0.0438144	0.0141026	0.0242954	0.0148448	0.0257681	0.00238095	0.0120482	0.0803571	0.0344828	0.00380228	0.0209618	0.0206642	0.0131579	0.0404624	0.00207254	0.0380282	0.0424528	0.00146843	0.00449775	0.00817439	0.0845324	0.0131274	0.0204678	0.0442073	0.0312067	0.0228102	0.00986842	0.0303458	0.0342377	0.0507075	0.0557554	0.0188679	0.00320256	0	0
COREAD-028	Testing	COREAD	0.0109034	0.041425	0.0288288	0.0292887	0.013278	0.00873362	0	0	0.0271399	0.0246914	0.019943	0.0148368	0.0259505	0.0136099	0.0262927	0.01195	0.0214559	0.00613121	0.0386064	0.0882353	0.036566	0	0	0	0	0.00166389	0.0115652	0.0213198	0.0301966	0.0343511	0.005923	0.0284974	0.0656716	0.0222705	0.0221857	0.0373494	0.00388916	0.0165184	0.0145495	0.0288357	0.0127389	0.0631263	0.0569106	0.0156144	0.00972326	0.00141343	0
COREAD-029	Testing	COREAD	0.00618557	0	0.00352113	0.00431034	0.00101523	0.00193673	0	0	0	0.00337838	0.0110803	0.0075188	0.0106667	0.001638	0.00284091	0.00078064	0	0.00163265	0.00128866	0.0851064	0.0142857	0.0019305	0	0	0.00110375	0.00243902	0.012474	0.0125945	0.0119266	0.00333333	0.00606061	0.00254777	0.0627907	0.0157109	0.00527983	0.00155521	0.00345304	0.00252738	0.00155039	0.00315209	0.0037092	0.00915033	0	0.00189934	0.0030426	0	0
COREAD-032	Testing	COREAD	0	0	0	0	0	0	0	0	0	0	0.0142857	0.000919963	0.00615114	0	0	0.000856164	0	0.000784929	0	0.0588235	0.0370813	0.0132075	0	0	0	0	0.0211694	0.0108254	0.00283822	0.00474684	0.0228013	0	0.0208	0.00737101	0	0.00519931	0.0103586	0.00183318	0.000923361	0.00531511	0.00659522	0.0192308	0	0	0.0121065	0.00235294	0.00358423
COREAD-034	Testing	COREAD	0.0972887	0.241751	0.209717	0.251572	0.126277	0.00280374	0.000529942	0.00261097	0.073741	0.0746269	0.175276	0.253005	0.0952153	0.0107249	0.228558	0.179942	0.108949	0.125648	0.184372	0.218289	0.124618	0	0	0	0	0	0.0173103	0.0746403	0.162486	0.179803	0.0230665	0.0699708	0.152582	0.0545045	0.233876	0.194681	0.00744048	0.00044964	0	0.0124902	0.0533549	0.268128	0.144314	0.184472	0.173913	0.00040783	0.0178571
COREAD-035	Testing	COREAD	0	0.0010582	0	0	0	0	0	0	0.00363636	0.00265957	0.00110132	0	0.0040201	0	0	0.000922509	0.00132275	0	0.00173611	0.0125786	0.0042796	0.00289855	0	0	0	0	0.00207684	0.00411523	0.00504541	0	0.00607287	0	0.0118812	0.00466853	0	0	0.00163934	0	0.000897666	0.00095057	0.00084317	0.00787402	0	0	0	0	0.00689655
COREAD-037	Testing	COREAD	0.00666667	0.00658514	0.00467836	0	0.00935551	0	0	0	0.0142045	0.0121317	0.00935454	0.00972763	0.00820419	0.00261552	0.00650195	0.00163532	0	0.00627451	0.00639386	0.0638298	0.00718563	0	0	0	0	0	0	0.0114449	0.0128332	0	0.00250627	0	0.0364026	0.0168291	0.00246305	0.0110803	0.00291121	0.00269542	0.00453172	0.00168919	0.00252951	0.0172662	0	0.00591133	0.004111	0	0
COREAD-040	Testing	COREAD	0.00623701	0.00124069	0.0115385	0.0078125	0.0100671	0.00340599	0.00108814	0.00063012	0.0119048	0.00548446	0.011583	0.0109091	0.0212766	0.00310318	0.0140665	0.00879297	0.00883978	0.0143939	0.0133011	0.0653266	0.0157767	0.024911	0	0	0	0.00566572	0.0093633	0.0152091	0.0220264	0.0242326	0.0114796	0.00689655	0.0524109	0.0121556	0.00539374	0.00608828	0.0122283	0.000789889	0.00261552	0.00632411	0.0129179	0.0292479	0.0214669	0.00579151	0.0166667	0.00100503	0
COREAD-041	Testing	COREAD	0.589744	0.533047	0.550378	0.566667	0.518318	0.179929	0	0.000476417	0.579096	0.466063	0.498876	0.602254	0.34676	0.298201	0.493072	0.365466	0.11871	0.410526	0.397869	0.429688	0.433938	0.199546	0	0	0	0.0102249	0.00828157	0.227571	0.448913	0.0011274	0.00326264	0.406755	0.293333	0.139892	0.48877	0.642857	0.00342466	0	0.00158479	0.106277	0.457865	0.537582	0.600279	0.426564	0.328786	0	0
COREAD-042	Testing	COREAD	0.136434	0.00535396	0.0518688	0.09319	0.0359877	0.0125666	0	0.000702001	0.0419426	0.0299685	0.0457596	0.00124611	0.0739198	0.00535332	0.0793269	0.0500481	0.000777605	0.0864923	0.00606061	0.245734	0.0857529	0.00163399	0.0438379	0.0625	0.0588506	0.114958	0.0343203	0.0226904	0.0557491	0.00845411	0.0697479	0.0314371	0.0517928	0.0529051	0.0669266	0.0931677	0.0461812	0.0435572	0.0446257	0.0770704	0.0507937	0.0641373	0.0103627	0.0310559	0.053012	0.0591245	0.188153
COREAD-044	Testing	COREAD	0	0	0.00325733	0	0	0.000591366	0	0	0	0	0.00377003	0.00166528	0.0108303	0	0.00111111	0.00069979	0	0.000807103	0	0.0593607	0.00643087	0.0175439	0	0	0	0	0.00898473	0.0221187	0.0178723	0	0.00367197	0	0.0366972	0.0123552	0	0.00151976	0.00333778	0.000829187	0.00071736	0.000692521	0.00142959	0.0231924	0	0.00174825	0.00217628	0	0
COREAD-052	Testing	COREAD	0.03663	0.0323015	0	0.0263158	0.0190174	0.00101523	0	0	0.037037	0.010582	0.0197269	0.0502216	0.00945946	0.00287356	0.0374016	0.0165184	0.0232558	0	0.00207039	0.106383	0.0186916	0.0457317	0	0.0015949	0	0.00746269	0.0170279	0.0298507	0.0411585	0.0128866	0.00284091	0.0162933	0.0246914	0.0226131	0.0254669	0	0.020214	0.00647668	0.00133156	0.0244233	0.00681818	0.0503432	0	0.0214521	0.00757576	0	0.0151515
COREAD-053	Testing	COREAD	0.035524	0.0527983	0.0474576	0.0368664	0.0141271	0.0140318	0	0	0.0339506	0.0201835	0.0275298	0.0370052	0.0478856	0.0183549	0.0400802	0.02331	0.0283364	0.0363372	0.0491018	0.0704225	0.00478469	0	0	0	0	0.00377358	0.00421585	0.0178947	0.0353916	0.0492041	0.00321888	0.0336049	0.0249584	0.0267045	0.0329392	0.0535475	0.0298969	0.0273349	0.0185308	0.027476	0.0354034	0.081768	0.00134409	0.0312955	0.00863422	0.000740192	0
COREAD-058	Testing	COREAD	0	0	0	0.00966184	0	0	0	0	0.00323625	0.00200401	0.00542299	0.00127226	0.00288184	0	0	0	0	0.000943396	0.00151976	0.0529801	0.0164975	0	0	0	0	0.00240964	0.0118919	0.00841515	0.00417101	0.00195695	0.0162075	0	0.0155902	0.00663507	0	0.00184843	0.00489396	0	0	0.00093985	0.00278293	0.0172414	0	0.00100301	0	0	0.00552486
COREAD-062	Testing	COREAD	0.0633188	0.0956697	0.0665054	0.0526316	0.0282167	0.00217391	0.0106679	0.011274	0	0	0.0284728	0.0338518	0.0350485	0.010745	0.0538922	0.0313076	0.0217177	0.00458716	0.0322581	0.175258	0.0315186	0.00434783	0	0.000717875	0	0.00211864	0.0146119	0.0108043	0.0238095	0.0030349	0.00136612	0	0.0696921	0.0248366	0.0402685	0.00298507	0.000562746	0.00156863	0.000649351	0.00309406	0.00269542	0.0606452	0	0.0362942	0.0138477	0	0.00862069
COREAD-066	Testing	COREAD	0.0504032	0.120275	0.0923657	0.106383	0.0824635	0.0328296	0	0	0.0655738	0.0453649	0.055296	0.0984103	0.0932642	0.0504792	0.0493601	0.0343535	0.0722121	0.0660763	0.00452489	0.133891	0.0757874	0.108108	0	0	0	0.00183824	0.0167504	0.0641711	0.0785992	0.186287	0.0845443	0.0974695	0.249685	0.0358824	0.095429	0.0394089	0.036321	0.0283976	0.00195567	0.00855263	0.0679731	0.135933	0.188537	0.061627	0.055336	0	0
COREAD-070	Testing	COREAD	0.0172414	0.0162532	0.0132053	0.00653595	0.00936768	0	0	0	0.0110294	0.00249377	0.0325581	0.009375	0.0153397	0.016055	0.00914634	0.007242	0.0157303	0	0.0032538	0.0680628	0.0522388	0.00171527	0	0	0	0.00451467	0.0433526	0.0188053	0.0222399	0.00154083	0.0413885	0.00650407	0.0571895	0.0199387	0.00560224	0.00576923	0.0133038	0.00782609	0.00429553	0.0109677	0.0104457	0.03125	0.0052356	0.00653061	0.0140056	0.00236407	0
COREAD-071	Testing	COREAD	0.522026	0.510187	0.484146	0.525641	0.361068	0.00861394	0	0	0.589532	0.5	0.393586	0.478147	0.473118	0.359233	0.460957	0.374269	0.277655	0.0265487	0.384615	0.438596	0.402567	0	0	0	0	0.00212766	0.010661	0.207192	0.439301	0.609536	0.010397	0.384691	0.544726	0.336609	0.508108	0.615487	0.412239	0.0342397	0.155914	0.23096	0.335165	0.496203	0.632207	0.424094	0.268585	0.243298	0
COREAD-076	Testing	COREAD	0	0.000757002	0	0	0	0	0	0	0	0	0.00274977	0.00272727	0.00433526	0	0	0	0	0	0.00344037	0.0518135	0.00996377	0	0	0	0	0	0.00162338	0.00894855	0.00580431	0	0	0	0.0142248	0.00835821	0	0.0026738	0.00186683	0	0	0.000634115	0.000682128	0.00689655	0	0.000763359	0	0	0
COREAD-080	Testing	COREAD	0.0194384	0.0125	0.0094451	0.0133929	0.002442	0.00201072	0	0	0.00657895	0.00221729	0.00940439	0.0125483	0.0119048	0.00274725	0.0060241	0.00555115	0.0052356	0.00482703	0.00122549	0.105556	0.0196937	0	0	0	0	0.00212766	0.00207469	0.0176565	0.00987925	0.0134907	0.00283688	0.00446429	0.0491525	0.0130769	0.00653595	0.0154143	0.000745156	0.00531444	0.00577201	0.00621118	0.00884304	0.00977654	0.00756144	0.00451264	0.00225734	0	0
COREAD-081	Testing	COREAD	0	0.004851	0.0018797	0	0	0	0.000827472	0.0013587	0	0	0.00502874	0.00331126	0.00263158	0.00248911	0.00714286	0.00104167	0	0.000634518	0	0.106145	0.00927357	0.00307692	0	0	0	0.00200803	0.00324412	0.0275424	0.0185598	0	0.001	0	0.0434783	0.0228819	0.00157978	0.00721501	0.00306279	0.00135044	0.00117716	0.00339751	0.00102407	0.0155556	0.00319489	0.00132979	0.000877193	0	0.0150376
COREAD-083	Testing	COREAD	0.413551	0.78118	0.700375	0.705263	0.560325	0.44528	0.063783	0.0715667	0.715596	0.697248	0.628811	0.0363423	0.545082	0.447788	0.556851	0.53989	0.275693	0.601023	0.479478	0.693252	0.586987	0.193916	0.631804	0.609425	0.573417	0.733542	0.0117057	0.376384	0.5286	0	0.162482	0.465809	0.711157	0.553648	0.507005	0.685325	0.609348	0.423506	0.496769	0.310763	0.586167	0.594918	0.642566	0.510304	0.380884	0.000467071	0
COREAD-087	Testing	COREAD	0.225138	0.297062	0.307195	0.232143	0.234665	0.0293534	0	0.000681431	0.273205	0.205357	0.176297	0.242623	0.178922	0.072135	0.231505	0.157484	0.0677603	0.00424242	0.129094	0.239044	0.186969	0.000974659	0.0197842	0.139748	0.136994	0.27574	0.00190597	0.0553097	0.150904	0.145263	0.251563	0	0.072335	0.070436	0.27637	0.26754	0.152561	0.107643	0.115418	0.00394789	0.265747	0.191736	0.003663	0.173672	0.147468	0.0789729	0.528037
COREAD-093	Testing	COREAD	0	0	0.00175593	0	0	0.000932401	0	0	0	0	0.00208768	0.00157853	0.00530856	0	0	0	0	0	0	0.0518135	0.00587741	0	0	0	0	0	0.00386997	0.00720165	0.00364697	0	0.00102564	0	0.0163934	0.00536769	0	0	0.00159744	0	0	0	0	0.0101523	0	0.000655738	0.00479616	0	0
COREAD-095	Testing	COREAD	0.00753296	0.00686275	0.00109769	0.0046729	0.0011325	0.00071736	0.00180941	0.00294118	0.00542005	0.00342466	0.00635593	0.00406504	0.0138741	0	0.0106809	0.00309598	0	0.00440917	0.00265252	0.0628931	0.0106509	0	0.004914	0.00489716	0.00448029	0.0186335	0.0154639	0.00522876	0.0105871	0.00675676	0.00794702	0	0.0407332	0.0147975	0	0.0126227	0.0106686	0.00174368	0.00154083	0.00976404	0.00746888	0.0282638	0	0.00982318	0.00224972	0.000953289	0.0033557
COREAD-097	Testing	COREAD	0.0140845	0.0216126	0.00856531	0	0.00520291	0.00242522	0.000433839	0.00161117	0.0246914	0.008	0.085906	0.0212072	0.0330579	0.00084674	0.0162272	0.00481348	0.00280112	0	0.0019305	0.0867052	0.0643204	0.00444444	0	0.00202224	0	0.0129241	0.0595483	0.0272109	0.0224359	0.00276625	0.0460405	0	0.0259009	0.0194401	0.00542986	0.013089	0.0583804	0.00304878	0.0191083	0.0143885	0.0115473	0.0348432	0	0.00402414	0.0237797	0.00585774	0
COREAD-100	Testing	COREAD	0	0.00138985	0	0	0	0.000539665	0	0	0.00247525	0.00167504	0.00675169	0.000883392	0.00611829	0	0	0	0	0	0	0.0989583	0.0175277	0.00209644	0	0	0	0	0.00410509	0.0157576	0.0146425	0	0.00130719	0	0.0452261	0.00974421	0	0.00435414	0.0016835	0	0.000639386	0.00116686	0.000605327	0.0452586	0	0	0.00253593	0	0
ESCA-001	Testing	ESCA	0.00446429	0	0.00215054	0	0	0	0	0	0	0	0.00527983	0	0.00673725	0	0	0.0008285	0	0.00101317	0.00173611	0.0294118	0.00895141	0	0	0	0	0	0.00393185	0.00704225	0.00462963	0	0	0	0.0297398	0.0104364	0	0.00251889	0	0	0	0.00181488	0.00169348	0.0106762	0	0.00136054	0.00230681	0.00104932	0
ESCA-002	Testing	ESCA	0	0	0	0	0	0.00138696	0	0	0	0	0.00666667	0	0.0034188	0	0	0.00167224	0	0.0018018	0	0.0449438	0.00728155	0	0	0	0	0	0.00413223	0.00940439	0.00454545	0	0	0	0.0431034	0.00719424	0	0.00357143	0	0	0.00188679	0	0	0.00961538	0	0	0	0	0
ESCA-003	Testing	ESCA	0.0122951	0.00425532	0.0093985	0.0121212	0.00322061	0.000853242	0.00123153	0	0	0	0.00729927	0.00478469	0.00863132	0	0	0.0058548	0	0.00982801	0.00592885	0.0457516	0.0231317	0.00337838	0	0	0.00120773	0.00732601	0.0247678	0.0091954	0.015361	0	0.00902935	0	0.0790378	0.00846433	0	0.0169082	0.00407332	0.00528402	0.0089172	0.00382653	0.00868486	0.0220994	0	0.00455235	0.00518135	0	0
ESCA-004	Testing	ESCA	0	0	0	0	0.00201613	0	0	0.000981354	0	0	0.0032	0	0.0124827	0	0	0.00126103	0	0.00143062	0	0.0722892	0.00816327	0.010929	0	0	0	0	0.00786164	0.0101266	0.0145631	0	0	0	0.0245098	0.020757	0	0.0037037	0	0.00170068	0	0	0.00364964	0.025	0	0.00170358	0	0	0
ESCA-009	Testing	ESCA	0.0341463	0.0207254	0.0139983	0.0798479	0.0235183	0	0.015233	0.0139175	0.00702576	0	0.00973236	0.0247863	0.0351724	0	0.0259179	0.0195946	0.022022	0.019802	0.0236025	0.0294118	0.0184466	0	0	0.00464396	0	0.0271845	0.0444984	0.00712831	0.0248254	0	0.0228833	0	0.0478632	0.0153563	0	0.0431267	0.0302632	0.0118881	0.00461133	0.0254351	0.00382897	0.0257038	0.0031746	0.00249377	0.00926784	0.00322061	0.0119048
ESCA-025	Testing	ESCA	0.00404858	0	0.000906618	0	0	0	0	0	0	0	0.000734214	0.000876424	0.00184957	0	0	0	0	0	0.00109649	0.0451613	0.0052356	0.004914	0	0	0	0	0.00276498	0	0.00209351	0	0	0	0.00977199	0.000571102	0	0	0.00166389	0	0	0.000654022	0.000633312	0.00322234	0	0	0	0	0
ESCA-041	Testing	ESCA	0	0	0.00155763	0.00729927	0.00345423	0	0	0.000931099	0.00462963	0	0.0269461	0.00294985	0.0406699	0	0	0.00112108	0	0	0	0.0608108	0.0202703	0	0	0	0	0	0.012605	0.0120968	0.0110803	0	0.011745	0	0.032634	0.00744417	0	0	0.00406091	0	0.00217155	0.00115075	0.00116009	0.027897	0	0.00243013	0.00364299	0.0013587	0
ESCA-045	Testing	ESCA	0.003367	0.00347222	0.00395778	0	0.00507614	0.000826446	0.000698812	0.00153728	0.00465116	0	0.0170697	0	0.00687285	0	0.00838926	0.00100503	0.00375235	0.00219298	0.00803213	0.032	0.0169014	0	0.00614439	0.00363196	0.0031881	0.00275482	0.0161491	0.00180832	0.00670391	0.0030581	0.00461538	0	0.029148	0.00640342	0.00633914	0.00217865	0.00578035	0.00341297	0	0.00102669	0.00409836	0.0108696	0.00453515	0.00516129	0.00290276	0.00112233	0
ESCA-046	Testing	ESCA	0	0.00252525	0.00130378	0	0	0.000876424	0.00070028	0	0	0	0.0013459	0	0.00112994	0	0.00176678	0	0	0	0	0.027972	0.012894	0	0	0	0	0	0.00865801	0.0140105	0.00809249	0	0.00318471	0	0.0404494	0.00751073	0	0	0	0	0	0.00108932	0.00127389	0.00732601	0	0	0.0014771	0	0
ESCA-047	Testing	ESCA	0.104631	0.0487288	0.00488281	0.0213675	0.0960396	0.00908059	0.0150068	0.0163934	0.0190217	0.0134875	0.0768013	0.042086	0.0317324	0.0466867	0	0.0202429	0	0.0708713	0.0505243	0.0880503	0.0713656	0.0337302	0	0.00509461	0.0124346	0.0420032	0.0245052	0.0332188	0.0442547	0	0.00380952	0	0.0344333	0.0678087	0.00359712	0.0074184	0.00633276	0.0315789	0.0363165	0.0579228	0.0195185	0.0839695	0	0.0392	0.00309278	0	0
ESCA-053	Testing	ESCA	0	0	0	0	0.00117233	0	0	0	0	0	0.00651466	0.000932836	0.00977199	0	0	0	0	0.00269058	0.00142653	0.0748663	0.0102506	0	0	0	0	0.00179856	0.00303951	0.0312012	0.0171306	0	0.00360144	0	0.0307167	0.0154827	0	0.00150376	0	0.00183655	0	0.00083682	0.00178094	0.020202	0	0	0	0	0
ESCA-057	Testing	ESCA	0	0	0.00222222	0.00877193	0	0	0	0	0	0	0.00448934	0.00305188	0.00631579	0	0	0.000860585	0	0.000869565	0.00259403	0.0722892	0.0106724	0	0	0	0.000870322	0	0.0010352	0.00669344	0.00895255	0	0.00135501	0	0.0248566	0.00930626	0	0	0.000696379	0.00267142	0.000783699	0.000824402	0.000982318	0.0173502	0	0.000977517	0.00127065	0	0
ESCA-067	Testing	ESCA	0	0	0.00165017	0	0	0	0	0	0	0	0.00183824	0	0.00289017	0	0.00191205	0.0010352	0	0	0	0.0275229	0.014827	0	0	0	0	0	0.00782473	0.00721154	0.00309119	0	0.00473934	0	0.0521173	0.0135501	0	0.00793651	0.00103093	0	0	0.0034642	0.00132626	0.00840336	0	0	0	0.00283286	0
ESCA-069	Testing	ESCA	0.0234742	0.0140845	0.00618557	0	0.00921659	0.00716846	0	0.004561	0.00632911	0.00760456	0.00641026	0.0206897	0.0292096	0	0.00643777	0.00413793	0	0.011994	0.00932401	0.0410959	0.00757576	0.0135135	0	0	0	0	0.0220994	0.00840336	0.0125673	0.0202429	0	0	0.0654545	0.0189274	0.0105932	0.0224359	0.0065445	0.00735294	0.00420168	0.00910273	0	0.0120192	0.0108696	0.00321543	0.00396825	0	0
ESCA-071	Testing	ESCA	0	0.00328947	0.00583658	0	0.00178891	0	0.00236967	0.00116686	0	0.00268817	0.00181488	0.0034188	0.00730994	0	0.00223714	0.00121065	0	0.00290276	0.00226757	0.0330579	0.014652	0	0	0	0	0	0.00517241	0.00606061	0.012987	0	0.00178253	0	0.0532544	0.00875912	0	0.0027027	0	0.00625978	0	0.00754717	0	0.00689655	0	0.00138889	0.00191571	0.00151286	0
ESCA-075	Testing	ESCA	0.00904977	0	0	0.00877193	0	0.00335008	0.00151745	0	0	0.00396825	0	0.00726392	0.00707547	0	0	0.00678733	0	0.00194175	0.00568182	0.0353982	0.0138568	0.0149254	0	0	0	0	0.00819672	0.027451	0.0225564	0	0.00632911	0	0.0310559	0.0121951	0	0.00660066	0.0175439	0.00372439	0.0056926	0.0125523	0.00837989	0.0205882	0	0.00202429	0.00280899	0	0
ESCA-079	Testing	ESCA	0	0.0017316	0	0	0.00128866	0	0.0013947	0.00081367	0	0	0.00356295	0.00438596	0.00765864	0	0.00141443	0.000844595	0	0.00289855	0	0.130435	0.00618047	0.0101351	0	0	0	0.00280112	0.00603865	0.0399202	0.0412621	0.00214133	0.00966184	0	0.104962	0.0528757	0	0.00362976	0.003367	0	0.0008285	0.00545951	0.00186393	0.0609212	0	0.00315126	0.00371747	0	0
ESCA-081	Testing	ESCA	0	0.00108814	0	0	0.0015083	0	0	0	0	0	0.00550964	0.00115207	0.0075	0.000932836	0	0	0	0.0021097	0.00153846	0.038961	0.00396301	0.00337838	0	0	0	0	0.00862999	0.0125448	0.0110429	0	0.00289855	0	0.0261283	0.0100301	0	0.00377358	0.00273723	0.00108108	0.00196464	0.00101626	0.002002	0.0122511	0	0	0	0	0
ESCA-082	Testing	ESCA	0.00864553	0	0	0	0.00214133	0.00139082	0.00241838	0	0.00462963	0	0.00224215	0.00183824	0.00383877	0	0	0.00154799	0	0.0102941	0.0070922	0.0843373	0.0230947	0.0142857	0	0.00591716	0.00175131	0.00392157	0.00682594	0.0109589	0.011583	0	0.00652174	0	0.0457143	0.0208668	0	0.00242718	0.00433526	0.00442478	0.00848656	0.00476948	0.00630915	0.0107527	0	0	0	0	0
ESCA-083	Testing	ESCA	0.00288184	0.00171233	0.00158983	0.0125	0.00169779	0	0	0	0.00746269	0.00280899	0.00496689	0.00134953	0.00728863	0	0	0.00127226	0	0.00385604	0.00198413	0.031746	0.0167224	0.00341297	0	0	0.00243902	0	0.00811908	0.00446429	0.00431034	0	0.00205339	0	0.0238612	0.00831354	0.00171821	0.0111857	0.00471143	0.00128866	0.00117509	0.00369914	0.00131406	0.00835073	0.00265957	0.00434783	0.0105263	0.00137741	0
ESCA-086	Testing	ESCA	0.0027933	0.00109769	0.00153846	0.00515464	0.0114754	0.00613497	0.00161812	0.00361011	0.0177936	0.00493827	0.0106952	0.00532623	0.0142349	0	0.00714286	0.00100806	0	0.00311526	0.00484653	0.0494505	0.0176152	0.00569801	0	0	0	0	0.0253485	0.00924214	0.00719424	0.00242131	0.0119581	0	0.0349794	0.0129353	0.00588235	0.00779727	0.00938967	0.00646552	0.00509165	0.00513875	0.0056243	0.0280992	0	0.00459242	0.0055325	0	0
ESCA-089	Testing	ESCA	0.0077821	0.0106007	0.0140406	0	0.00779727	0.0019802	0	0	0	0	0.00682594	0.00596125	0.0110236	0	0.00571429	0.00230415	0	0.0118483	0.00684932	0.027027	0.00938967	0.0138249	0.00543478	0.00437318	0.00696379	0.0167224	0.00898204	0.00429185	0.00948509	0.00319489	0.00162602	0.00327869	0.0392157	0.0102857	0.00719424	0.00828729	0	0.00542005	0.00471698	0.00246002	0.0028169	0.00881057	0	0.00269906	0	0	0
ESCA-090	Testing	ESCA	0.0322581	0.00737463	0.00463679	0.015873	0.0244361	0.004329	0.00177462	0.00747863	0.00526316	0	0.00657895	0.0226537	0.00439883	0	0	0.00382653	0	0.0176391	0.0110092	0.0686275	0.0183333	0	0	0	0	0	0.00789889	0.0148936	0.00417827	0.00331126	0.00526316	0	0.039312	0.0134969	0.00180832	0	0.00203252	0.0069735	0.0103806	0.0153846	0	0.0146341	0	0.0108401	0.00169779	0	0
ESCA-095	Testing	ESCA	0.00617284	0.00793651	0.011745	0.0116279	0.0201835	0.00735971	0.00570497	0.00667302	0.0196078	0.00293255	0.02849	0.0108108	0.0328571	0	0.0053286	0.00982533	0	0.0128205	0.0101695	0.0909091	0.0526316	0.0536913	0	0	0	0	0.0308123	0.0376569	0.0421348	0	0.00169205	0	0.0756303	0.0536131	0.0128	0.0235988	0.00363967	0.0344432	0.0195272	0.0320641	0.0191388	0.02537	0	0.00942285	0.00627943	0	0.0320856
ESCA-097	Testing	ESCA	0.0208955	0.013597	0	0.00675676	0.00383142	0.00257954	0.00691443	0.00450045	0	0	0.00740741	0.00537634	0.0185923	0.00326797	0.0048	0.02997	0	0.0110429	0.017094	0.0310078	0.0113086	0.0046729	0	0	0	0	0.0135542	0.0159046	0.0129534	0	0.0027972	0	0.05	0.011274	0.0125196	0.0124378	0.00523104	0.00581395	0.00841908	0.00391389	0.00251572	0.0113208	0.023622	0	0.00163666	0	0
ESCA-105	Testing	ESCA	0	0.0021164	0	0	0	0	0	0	0	0	0.00484848	0.00117786	0.00883219	0	0	0	0	0	0	0.0137931	0.00350877	0	0	0	0	0	0.00252845	0.0143541	0.0106045	0	0.00659631	0	0.0224719	0.0157699	0	0	0	0.00192308	0	0.000833333	0	0.00664452	0	0	0.00123001	0	0
ESCA-106	Testing	ESCA	0.011194	0.0389171	0.00293686	0.00606061	0.0374753	0.0146299	0.0125392	0.0113835	0.0045045	0.0114943	0.0192926	0.0104849	0.014966	0	0.0281195	0.0181087	0	0.021519	0.0147059	0.05	0.0207006	0.0478088	0.00169779	0.00359712	0.00116009	0.00550964	0.0310734	0.0107066	0.0120321	0.0322581	0.0105079	0	0.0779817	0.00465658	0.0191458	0.0242588	0.0093633	0.0130178	0.0142132	0.0253165	0.0140351	0.019305	0.0110497	0.00249066	0	0	0
ESCA-013	Testing	ESCA	0.00314465	0.00394997	0.00449944	0.0075188	0.00327154	0.000580046	0.000812348	0.000899281	0.00638978	0	0.0232784	0.01473	0.0129032	0	0.00322581	0.001221	0.00126743	0.000714286	0.00193424	0.0795455	0.0869565	0.00394477	0	0.00150038	0	0	0.117764	0.0150301	0.0115332	0.00302115	0.0518962	0.000733138	0.0118243	0.00837404	0.000982318	0.0145985	0.0299559	0	0.00507614	0.0104487	0.0070373	0.0200617	0	0	0.0130719	0.00902935	0
ESCA-016	Testing	ESCA	0	0.00582902	0	0.0234375	0.0020429	0	0.00040032	0	0.00271003	0	0.0339286	0.0145867	0.00391645	0	0.000983284	0.00112423	0	0	0.00093633	0.0816327	0.0625	0.00167504	0	0	0	0.00307692	0.0890208	0.0214352	0.0185897	0.00138122	0.0320405	0	0.015456	0.0113258	0	0.00423729	0.0237489	0	0.00280899	0.00813481	0.00385109	0.0286576	0	0	0.00945378	0.00297841	0
ESCA-026	Testing	ESCA	0.0211765	0.0179754	0.0162095	0.0599078	0.00498132	0.00351865	0.00484914	0.00255918	0.00923077	0.00617284	0.00732218	0.0265487	0.0174064	0.00549451	0.00759494	0.0107034	0.00120773	0.00442478	0.00821918	0.104762	0.0549065	0.0121951	0	0.00195886	0	0.00224719	0.0331658	0.0424658	0.0314402	0.00327332	0.0566572	0	0.082	0.0303571	0.00453001	0.0238971	0.025838	0.00603448	0.00658376	0.0150376	0.00470958	0.0702479	0.011976	0.00598205	0.00757576	0.000914913	0
ESCA-034	Testing	ESCA	0	0.000707714	0.00191571	0	0.00119474	0.000578035	0	0.000475964	0.00361011	0	0.014	0.0140987	0.0119136	0	0.00179211	0.00172414	0	0	0	0.116564	0.0514286	0.00152439	0	0	0	0	0.0409134	0.0243605	0.0156716	0.005386	0.0341615	0	0.0451011	0.0222753	0	0.0182648	0.00984103	0.00289296	0.00343938	0.00318471	0.0026936	0.0259965	0	0.000723066	0.0070028	0.00075188	0.00564972
ESCA-037	Testing	ESCA	0.00571429	0.00460829	0.00920245	0.01	0.0124224	0.00460829	0	0	0.00763359	0	0.00914634	0.0049505	0.0136674	0	0	0.00426439	0	0.00478469	0.00367647	0.153846	0	0	0.011194	0.00308642	0	0.0193548	0.00487805	0.0329218	0.0316092	0	0	0	0.045082	0.0328228	0	0.015748	0	0.00220264	0	0.00217865	0.00704225	0.0544747	0	0	0.00311526	0	0.00684932
HC-001	Testing	Healthy	0	0.00114548	0.0041958	0	0	0	0	0	0	0	0.00522876	0.00146199	0.00432432	0	0	0.00104603	0	0	0.00146628	0.0460526	0.00555556	0	0	0	0	0	0.00918635	0.00359066	0.00483676	0	0.00761035	0	0.0317848	0.0057971	0	0.00754717	0.000891266	0	0	0.00102145	0	0.0325901	0	0	0.00280505	0	0
HC-010	Testing	Healthy	0	0	0	0.00446429	0	0	0	0	0.00564972	0	0.00257069	0.00176991	0.0069735	0	0.00102459	0.000670691	0	0.000633312	0.000987167	0.00829876	0.0056926	0.00384615	0	0	0	0	0.0114566	0.00554529	0.00425834	0	0.00280505	0	0.0433213	0.00241984	0	0.00141243	0.000574383	0	0.000755287	0	0.00453258	0.00540541	0	0.000773994	0	0	0
HC-013	Testing	Healthy	0	0	0.00093633	0	0	0	0	0	0	0	0.00620636	0	0.00950119	0	0	0	0	0	0	0.0185185	0.00291545	0.0152964	0	0	0	0	0.000914913	0.0113122	0.00329489	0	0	0	0.0221328	0.00330033	0	0	0	0	0.000690608	0.000690608	0	0.00472813	0	0	0	0	0
HC-014	Testing	Healthy	0	0.000985222	0	0.00540541	0	0	0	0	0.00265252	0.00186567	0.00417537	0	0.00878972	0	0.00105152	0.000654022	0	0.00132714	0.00194363	0.0520231	0.0261733	0.00170648	0	0	0	0.00193424	0.0314748	0.00695134	0.004329	0	0.0277778	0	0.00530035	0.00322373	0	0.00154799	0.00669643	0	0.000765697	0	0.0012012	0.0407186	0.00336134	0	0.000866551	0	0
HC-019	Testing	Healthy	0	0	0	0	0	0	0.000485201	0.000544662	0	0	0.00344828	0.00102564	0.00383142	0	0	0	0	0	0	0.0466667	0.00717213	0	0	0	0	0	0.00285714	0.00605327	0.00615114	0	0	0	0.0173745	0.00350631	0	0	0	0.000831255	0	0	0	0.0149425	0	0	0	0	0
HC-021	Testing	Healthy	0	0	0	0	0	0.000598802	0	0	0	0	0.0016835	0	0.00951626	0	0	0.000766871	0	0	0.00434783	0.0368421	0.0081716	0.00232558	0	0	0	0	0.00374883	0.00486027	0.0035524	0	0.00175747	0	0.0347648	0.00621977	0	0	0.00212465	0.000902527	0	0	0	0.0143979	0	0	0.0030426	0	0
HC-028	Testing	Healthy	0	0	0.0021692	0.0131579	0	0	0	0	0	0	0.00646726	0.00520291	0.00827068	0	0	0.000703235	0	0.000666223	0.00215285	0.0242424	0.0106952	0.00207469	0	0	0	0	0.0114833	0.00225734	0.00248344	0	0.00150602	0	0.0350195	0.00482759	0	0	0.00065445	0.00181818	0	0.00218978	0.00140056	0.00852619	0	0	0.00272975	0.0008285	0
HC-030	Testing	Healthy	0	0	0	0	0	0	0	0.000673174	0.00189036	0	0.00494805	0.000755287	0.0126275	0	0.00274914	0.000829531	0	0	0.00145138	0.045045	0.00642857	0.00204082	0	0	0	0	0.00917431	0.0117005	0.00517241	0.00196464	0.00373134	0	0.0288136	0.00755556	0	0.000969932	0.00125681	0.00107991	0	0.00193517	0.000901713	0.003885	0	0.00054407	0	0	0
HC-032	Testing	Healthy	0	0	0	0	0	0	0	0	0	0	0.000969932	0.00203459	0.0091659	0	0.00131579	0	0	0	0.00131752	0.0478723	0.00880088	0	0	0	0	0	0.00103413	0.00377834	0.00372439	0	0.00253485	0	0.0265306	0.00453172	0	0.00151745	0.000726744	0	0.000798085	0	0.000739098	0.0103493	0	0.000984252	0	0	0
HC-034	Testing	Healthy	0	0.00179051	0.00252525	0	0.00184672	0	0	0	0	0	0.000759301	0	0.00719424	0	0	0	0	0	0	0.0507614	0.0090009	0	0	0	0	0	0.00511945	0.00411523	0.00570207	0	0	0	0.0226904	0.00245399	0	0	0.0010543	0	0	0	0	0.0108342	0	0.0021398	0.0015528	0	0.00395257
HC-037	Testing	Healthy	0	0	0.00103734	0	0	0	0	0	0	0.0015083	0.00311915	0.000705219	0.00567108	0	0	0	0	0.00129786	0.00502008	0.0196078	0.00177462	0.00189036	0	0	0	0	0.0089141	0.00377715	0.00412655	0	0.00357143	0	0.00803859	0.00348635	0	0	0.00244379	0.000674309	0	0	0	0.00646552	0	0	0.0050396	0.00146413	0
HC-038	Testing	Healthy	0	0	0	0.0146341	0	0	0	0	0	0	0.00266667	0.00110132	0.0135674	0	0.00230415	0	0	0.000745712	0.00115607	0.0328947	0.011236	0	0	0	0	0	0.00545852	0.00251572	0.00890472	0.00165837	0.00132802	0	0.0443925	0.00515844	0	0.00182149	0.00132538	0.000957854	0	0.00226929	0.00149925	0.00925926	0	0.00185874	0	0	0
HC-042	Testing	Healthy	0	0	0	0	0	0	0	0	0	0	0.00408441	0	0.00713822	0.000621891	0	0	0	0	0.00106496	0.0218341	0.0118343	0	0	0	0	0	0.00767263	0.00877193	0.00949153	0.00125786	0.00343249	0	0.0198473	0	0	0.00127551	0.00212766	0	0	0.000654879	0.000570125	0	0	0.00294118	0.001443	0	0
HC-043	Testing	Healthy	0	0	0.00170648	0.010453	0	0	0	0	0	0.00163666	0.00173461	0	0.00594354	0	0	0.00253968	0	0.000577367	0.000938967	0.010989	0.00165153	0.00329489	0	0	0	0	0.00517751	0.00191205	0.00487126	0	0	0	0.0257732	0	0	0.00482509	0	0.00186393	0	0.000564653	0.00128123	0.00795229	0	0.00136893	0	0	0
HC-055	Testing	Healthy	0.00217865	0	0.00130208	0.00414938	0.00112108	0.000707714	0	0	0	0	0.00374532	0.0023175	0.020428	0	0	0.000818331	0.00130039	0	0.00296296	0.0223464	0.00947867	0.00473934	0	0	0	0	0.00634921	0.00414938	0.000968054	0	0.00151515	0	0.0501044	0.0064	0	0.00348432	0	0.000914077	0.0008	0.00654206	0.00554236	0.0118168	0	0.00103413	0.00101317	0	0
HC-057	Testing	Healthy	0.0025641	0.000986193	0.00108696	0	0	0	0	0	0	0	0.000738552	0	0.00876552	0	0	0	0	0	0	0.0394089	0.017294	0.00212766	0	0	0	0	0.00518583	0.00316456	0.00373692	0	0.00273973	0	0.0369069	0.00133245	0	0.00505902	0.000527426	0	0	0.000713267	0.00248139	0.0117509	0	0.00177305	0.00157356	0.00073692	0
HC-060	Testing	Healthy	0	0	0.00294695	0	0	0.000564016	0	0	0	0	0.00330306	0	0.00702576	0	0	0	0	0.00141044	0	0.0335196	0.00301508	0	0	0	0	0	0	0.00705053	0.00417014	0	0.00107411	0	0.0233813	0.00596421	0	0.00146628	0.00168445	0.000779423	0.00124533	0.000665336	0.00140351	0.0107656	0	0.00260417	0.000887311	0.000809717	0
HC-061	Testing	Healthy	0	0	0.00159109	0	0	0	0	0	0.00278552	0	0.00410959	0	0.00187852	0	0.00283286	0	0	0	0	0.0436242	0.00408497	0.00197628	0	0	0	0	0.00281889	0.00435161	0.00626566	0	0.00116144	0	0.0194903	0	0	0.00122249	0	0	0	0.000581058	0	0.0126706	0	0	0	0	0
HC-062	Testing	Healthy	0	0	0	0.0107914	0	0	0	0	0	0	0.00690608	0.00369822	0.0127307	0	0	0.0010805	0	0.00504414	0.00106838	0.0205761	0.0106122	0.00746269	0	0	0	0	0.00718276	0.00474383	0.00538358	0	0.00606673	0	0.0196375	0.0058651	0	0.00265252	0.00149925	0	0	0.00290192	0.00495868	0.0134159	0	0.00299401	0	0	0.00452489
HC-066	Testing	Healthy	0	0	0.00201005	0	0	0.000608273	0	0	0	0	0.00432152	0.00731261	0.00628437	0	0	0	0	0.000746826	0.00508259	0.0260417	0.0097371	0	0	0	0	0	0.000982318	0.00898876	0.00456969	0	0	0	0.029703	0.00909727	0	0.0015674	0.00118343	0.000795545	0	0.000739645	0.00344116	0.00770218	0	0.00176056	0	0	0
HC-069	Testing	Healthy	0	0.00123762	0.00173611	0.00806452	0.000967118	0	0	0	0	0.00154083	0.00132275	0.00881834	0.00982962	0	0	0.0016331	0	0.00058309	0.0065666	0.0168539	0.00796813	0.0056899	0	0	0	0	0.000855432	0.00377358	0.00260417	0	0.00108342	0	0.0667678	0.0034227	0	0	0	0.00141343	0.00109769	0.0023753	0.00458979	0.00682594	0	0.00143369	0	0	0
HC-072	Testing	Healthy	0	0	0.00116144	0	0	0	0	0	0	0	0.00362319	0.000983284	0.00859107	0	0.00125471	0	0	0	0.00145773	0.040201	0.00431965	0.00407332	0	0	0	0	0.00835946	0.00403226	0.00184162	0	0	0	0.00862069	0.00486224	0	0.00321027	0.000704225	0	0.000738007	0.000843882	0	0.00424328	0	0.00201613	0.00204918	0.000904977	0
HC-076	Testing	Healthy	0	0	0.000980392	0.00337838	0	0	0	0	0	0	0.00438356	0	0.00851064	0	0.00304646	0	0	0.00108578	0	0.0433071	0.00813008	0.00722022	0	0	0	0.00352113	0.00945455	0.00615114	0.00449294	0.00206186	0.00496524	0	0.0194444	0.00243427	0	0.0011274	0.000807754	0	0	0	0.000535332	0.00601375	0	0	0.0018105	0.00059453	0
HC-078	Testing	Healthy	0	0.000829187	0.0049505	0	0	0	0	0	0	0	0	0.0017331	0.0129618	0	0.000946074	0	0	0	0.00105597	0.0432432	0.0132743	0	0	0	0	0	0.00775862	0.00619835	0.00582666	0	0.00239521	0	0.0251346	0.00517464	0	0.00158228	0.0010627	0.00143266	0	0.00128123	0.00232153	0.00471143	0	0	0.000717875	0	0
HC-081	Testing	Healthy	0	0	0.00110011	0	0	0	0	0	0.00374532	0.00441501	0.00450045	0.00199601	0.000861326	0	0.00256739	0	0	0.000793651	0	0.056338	0.0120773	0.00231481	0	0	0	0	0.01001	0.00397878	0.00191205	0	0.00311526	0	0.026087	0.00166667	0.00107527	0.00184162	0.00138408	0	0	0.000869565	0	0.0134409	0	0.00188147	0.00204918	0	0.00938967
HC-082	Testing	Healthy	0.00185874	0	0.00164339	0.00381679	0.000720981	0.000766284	0	0	0.00717703	0	0.0178671	0.00123533	0.0181913	0	0.000598444	0.000856531	0	0	0.00224719	0.0406504	0.0414545	0.00149477	0	0	0	0.00130719	0.0274615	0	0	0.00373483	0.0176406	0	0.0220318	0.00558659	0	0.00146843	0.00513259	0.000587544	0.00157978	0.00143403	0.0047824	0.004363	0	0.000633714	0.00536353	0.00273673	0
HC-084	Testing	Healthy	0	0	0.00107296	0	0	0	0	0	0	0	0.00252101	0.000924214	0.00898204	0	0.000998004	0.000647668	0	0.0021322	0	0.00617284	0.00906344	0	0	0	0	0	0.00196078	0.0112641	0.00609225	0	0.00253165	0	0.0261194	0.0123203	0	0.00282087	0.000571429	0	0.000619963	0.00213828	0.0022338	0.0104302	0	0.00178891	0.000954198	0	0
HC-085	Testing	Healthy	0	0.00112994	0	0	0.00193237	0.000529101	0	0	0	0	0.00333333	0	0.00827586	0.000735835	0	0.000621118	0	0	0	0.00552486	0.00279851	0	0	0	0	0.00224719	0.00170358	0.00320171	0.00234192	0	0.00232288	0	0.0171429	0.00423729	0	0	0	0	0.00126662	0.00130719	0	0.00558659	0	0.000765697	0.000919118	0	0
HC-163	Testing	Healthy	0	0	0.00241255	0	0	0	0	0	0	0	0.00209864	0.00199601	0.00690714	0	0	0	0.00155039	0	0	0.0377358	0.00941176	0.0026178	0	0	0	0	0.010929	0.00316957	0.00206612	0	0.00163934	0	0.0177706	0.00169492	0	0	0.000740741	0.00116144	0.0011919	0	0	0.00480769	0	0	0.00192864	0.000851064	0
HC-193	Testing	Healthy	0	0	0.000980392	0	0	0.000581058	0	0	0	0.00207039	0.0015456	0	0.00221893	0	0	0	0	0.000731529	0.00115473	0.0462428	0.00270758	0	0	0	0	0	0.0053286	0.00583431	0.00326264	0	0.00138122	0	0.0108359	0.0026738	0	0	0	0	0.000710732	0.000720981	0.00130548	0.00277008	0.0017452	0	0	0	0
HC-226	Testing	Healthy	0	0.00303951	0.00126743	0	0	0	0	0	0	0	0.0035461	0.00136799	0.00918367	0	0.00148148	0	0	0	0	0.0443038	0.0045045	0	0	0	0.00103093	0	0.00117371	0.00303951	0.00463499	0	0.0030349	0	0.0136054	0.00384246	0	0.00194175	0.00263852	0	0	0.00109529	0	0.0143541	0	0.00116279	0.00399467	0	0
HC-245	Testing	Healthy	0.0030303	0	0	0.00574713	0	0.000722543	0	0	0	0	0.00535906	0.00250313	0.00585366	0	0.00143062	0	0	0.000937207	0	0.0242718	0.0150565	0.00321543	0	0	0	0	0.0111483	0.00875912	0.00404858	0	0.00519031	0	0.0162933	0.00657895	0	0.00198807	0.00419815	0	0	0.00289296	0.000951475	0.0117474	0	0	0.00258065	0	0
HC-247	Testing	Healthy	0	0.0019084	0	0	0	0.000491642	0	0	0	0	0.00788091	0.00228833	0.015748	0	0.00197628	0.000646412	0	0	0.00121212	0.0205479	0.00485437	0.0184615	0	0	0	0	0.00202429	0.0100446	0.00714286	0	0.00118064	0	0.0236559	0.00853485	0	0.00323102	0.00335345	0.0008	0	0.000724113	0.000635728	0.00616523	0	0.000849618	0	0.000881057	0
HC-362	Testing	Healthy	0	0	0.00102881	0	0	0	0	0	0	0	0.00390244	0.00106952	0.00757576	0	0	0.000626566	0	0	0	0	0.0091638	0	0	0	0	0	0.0028169	0.00285714	0.00282752	0	0.002849	0	0.0211268	0.00643777	0	0	0	0	0	0	0	0.0030722	0	0.000895255	0	0	0
HC-392	Testing	Healthy	0	0.00129366	0	0	0	0	0	0	0	0	0.00565327	0.000755287	0.00665927	0	0	0	0	0	0.00169348	0.0357143	0.00371471	0.0163934	0	0	0	0	0.00287977	0.0113314	0.00815047	0	0.00302115	0	0.0239437	0.00482833	0	0.00402145	0.00123406	0.000587199	0	0.00106895	0.000539665	0.0078125	0	0	0	0	0
HC-405	Testing	Healthy	0	0	0	0	0	0	0	0	0.00337838	0.00221729	0.000877193	0	0.00325733	0	0	0	0	0	0	0.0391061	0.00767018	0	0	0	0	0	0.00277521	0.00641849	0.00248344	0.00229885	0.00233645	0	0.0260417	0.0065123	0	0	0.0011554	0	0	0	0	0.0179104	0	0	0.00369004	0	0
HC-411	Testing	Healthy	0	0	0	0	0.000984252	0	0	0	0	0	0.00421644	0.00332226	0.00245399	0	0	0	0	0.000644745	0	0.0121212	0.00372301	0	0	0	0	0	0.000808407	0.00525855	0.00462695	0	0.00396432	0	0.0205279	0.0100473	0	0.00151745	0.00277778	0	0	0.0016	0.000535619	0.00394477	0	0	0.000863558	0	0
HC-446	Testing	Healthy	0	0	0	0	0	0	0	0	0	0	0.00227015	0	0.0042328	0	0.00117371	0	0	0	0	0.045977	0.00432432	0	0	0	0	0.00250627	0.0031881	0.0105581	0.00304569	0	0	0	0.0165289	0.00734619	0	0	0	0	0	0.000837521	0	0.00459418	0	0.000900901	0	0	0
HC-448	Testing	Healthy	0	0.000826446	0.00100301	0	0	0	0	0	0	0	0.000749064	0	0.00651702	0	0.00088968	0	0	0	0	0.0100503	0.00718133	0	0	0	0	0	0.00182815	0.0105386	0.00625978	0	0.002574	0	0.0113798	0.00540906	0	0	0.00159744	0	0.000628536	0.000618047	0	0.00369004	0	0	0.000997009	0	0
HC-463	Testing	Healthy	0	0	0.00127877	0	0	0.000722543	0	0	0	0	0.0130378	0	0.00902708	0	0	0.000823045	0	0	0	0.0361446	0.00717703	0	0	0	0	0.0025641	0.00798176	0.00825083	0.00104167	0	0.0249307	0	0.0176817	0.00641613	0	0.00424628	0.00316456	0	0.0037037	0.000907441	0.00110375	0.0271132	0	0.003861	0.00247219	0.00096432	0
HC-477	Testing	Healthy	0	0	0.00093985	0	0	0	0	0	0	0	0.0019861	0.00306435	0.00455433	0	0	0	0	0	0.00301811	0.0526316	0.00460405	0	0	0	0	0.00239808	0.0076661	0.00419287	0.00507246	0	0.00408163	0	0.0413386	0.00596817	0	0	0.000590319	0	0.000609013	0.0013089	0	0.0107383	0	0	0	0	0
HC-487	Testing	Healthy	0	0	0.000736377	0	0	0	0	0	0	0	0.00146092	0.000765111	0.00306748	0	0	0	0	0	0	0.0209424	0.000806452	0.00165289	0	0	0	0	0.00240577	0.0046729	0.00123762	0	0	0	0.0169051	0.00331126	0	0	0.000477327	0	0	0.000558971	0.000584454	0.00104822	0	0.000653168	0.000781861	0	0
HC-091	Testing	Healthy	0	0.0020429	0	0	0	0.000698812	0	0	0	0	0.00306435	0	0.00361011	0	0.00137931	0	0	0	0	0.027027	0.00234467	0.004662	0	0	0	0	0	0.00289436	0.00203046	0	0.001443	0	0.0153061	0.0016116	0	0.00193424	0	0.00102881	0.000809717	0	0	0.00629921	0	0.00104058	0	0	0
HC-092	Testing	Healthy	0.00621118	0	0.00152439	0	0	0	0	0	0.003003	0	0.010333	0	0.00776699	0	0	0.000817661	0	0	0.00132802	0.0153846	0.0228245	0.00346021	0	0	0	0	0.00840336	0.00503356	0.00430108	0	0.0188285	0	0.0126263	0.00291262	0	0.00408998	0.00249584	0	0.00513347	0	0.000981354	0.0140187	0.00420168	0	0.00370828	0.00102669	0
HC-094	Testing	Healthy	0	0	0	0	0	0	0	0	0	0	0.00118203	0	0.0030426	0	0	0.000968054	0	0.0010395	0	0	0.00655308	0.00285714	0	0	0	0	0.00789474	0.0035524	0.00118203	0	0.00170648	0	0.00542005	0.0035057	0	0	0.00182315	0	0	0	0.00115207	0.0111732	0	0.00111483	0	0	0
HC-095	Testing	Healthy	0	0	0.00282486	0	0.00124378	0	0	0	0	0	0.00509684	0	0.00187793	0	0.00134409	0	0	0	0	0	0.0166074	0	0	0.000896861	0	0	0.0165289	0.00461538	0.00294985	0	0.0015528	0	0.0340136	0.00156495	0	0.00187617	0	0	0.00163265	0.00171821	0.000862069	0.00413223	0	0	0	0	0
HC-096	Testing	Healthy	0.00255102	0	0	0	0	0	0	0	0	0	0.00451467	0.00122699	0.00488759	0	0	0	0	0.00179695	0	0.0365854	0.00724638	0.00275482	0	0	0	0	0.00461361	0.00507614	0.00334076	0	0.00287356	0	0.0103734	0.00707965	0	0.0018018	0.000787402	0.00104603	0	0.00174672	0	0.00571429	0	0	0.00116279	0	0
HC-097	Testing	Healthy	0	0	0	0	0	0	0	0	0	0	0.00355556	0	0.0057377	0	0.00117647	0	0	0.00077101	0.00120919	0.0215827	0.00527426	0	0	0	0	0	0.00713558	0.00141844	0	0	0.0015625	0	0.0261044	0.00377358	0	0	0.000667111	0	0	0	0.00156128	0.00133511	0	0.000926784	0.0018315	0	0
HC-099	Testing	Healthy	0	0	0	0	0	0	0	0	0	0	0.00140449	0.00439239	0.00313808	0	0	0	0	0	0	0.102804	0.00913242	0	0	0	0	0	0.00270636	0.00766284	0.00134228	0	0.0019685	0	0.0257143	0.00509684	0	0	0	0.00124688	0	0.00105597	0.00102145	0.0158172	0	0	0.00131752	0	0
HC-103	Testing	Healthy	0	0	0	0	0.00161551	0	0.000838223	0	0.0083682	0	0.0074184	0.00146199	0.0025	0	0	0	0	0.00242424	0	0.0181818	0.0229682	0.00290698	0	0	0	0	0.0117994	0.00200803	0.00264901	0	0.00833333	0	0.0404313	0.00362319	0	0.00737101	0.00652884	0.00135685	0.00118343	0	0	0.00553506	0	0	0.00308642	0.00146843	0
HC-104	Testing	Healthy	0	0	0	0	0	0	0	0	0	0	0.0028169	0	0.00402253	0	0.00131062	0	0	0	0	0.0145985	0.00103734	0	0	0	0	0	0.00437158	0.0013459	0.00460405	0	0	0	0.00970874	0.00437318	0	0	0.000705219	0	0	0	0	0.00423131	0	0	0	0	0
HC-112	Testing	Healthy	0	0	0	0	0	0	0	0	0	0	0.00472255	0	0.00401204	0	0	0	0	0	0	0.033557	0.0085592	0.00263852	0	0	0	0	0.0120746	0.00163934	0	0.00214133	0.00352113	0	0.0139535	0.00272727	0	0	0.00160256	0	0.00180832	0	0.00104275	0.0192308	0	0	0.004662	0	0
HC-117	Testing	Healthy	0	0	0	0	0.00180505	0	0	0	0	0	0.00215054	0	0.00315789	0	0	0	0	0	0	0.0758621	0.0157687	0	0	0	0	0.00302115	0.00755668	0.0096463	0.00582751	0	0.00400802	0	0.03125	0.00395257	0	0.00247525	0.0017316	0	0	0	0	0.0221774	0	0	0.00346821	0	0
HC-122	Testing	Healthy	0	0	0	0	0	0	0	0	0	0	0.00154083	0	0.00640205	0	0	0	0	0.00125945	0.00202429	0.064	0.0016835	0	0	0	0	0	0	0.00189753	0.00552486	0	0.00399202	0	0.0115607	0.00270636	0	0	0.0021575	0	0	0	0	0.0118483	0	0.0015015	0.00171233	0	0
HC-125	Testing	Healthy	0.0387097	0	0.00296736	0	0.00147493	0	0	0	0.00302115	0	0.00201816	0.00428571	0.000937207	0	0.00138122	0	0	0.00450958	0.00160256	0.0902778	0.00985915	0	0	0	0	0	0.0273082	0.0232558	0.0323383	0	0.0651261	0	0.0722611	0.0242105	0	0.0306513	0.0056391	0	0	0.016158	0.00199402	0.095	0	0.00438596	0.00369914	0	0
HC-127	Testing	Healthy	0	0	0	0	0	0	0	0	0	0	0.00226929	0	0.002457	0	0	0	0	0	0	0.0180995	0.00165837	0	0	0	0	0	0.00260643	0.00523013	0.00372578	0	0.0021322	0	0.010453	0.0036452	0	0	0.00112233	0.000694444	0	0.000656599	0	0.00707786	0	0.000797448	0	0.000749625	0
HC-128	Testing	Healthy	0	0.000952381	0	0	0	0	0	0	0	0	0.000712251	0	0.00180288	0	0	0	0	0.00120265	0.00188147	0.0416667	0.000815661	0	0	0	0	0	0.00405186	0.0038059	0.00203804	0	0	0	0.012931	0.00163399	0	0.00247831	0	0.000697837	0.00230681	0.00057971	0.000583771	0.00850159	0	0.000713776	0.00155039	0	0.0041841
HC-130	Testing	Healthy	0	0	0	0	0	0	0	0	0	0	0.00253485	0	0.0041841	0	0	0	0	0	0	0.0123457	0.011889	0	0	0	0	0	0.0037594	0.00941915	0.00421496	0	0	0	0.0298851	0.00283286	0	0	0.00165975	0.0010582	0.000932836	0.002079	0.000982318	0.00340716	0	0.00237812	0	0	0
HC-135	Testing	Healthy	0	0	0	0	0	0	0	0	0.0037594	0	0.00167926	0.00377003	0.00939702	0	0	0.00136612	0	0	0.00116822	0.0252525	0.011236	0.00443459	0	0	0	0	0.00744186	0.00483092	0.00526316	0	0.00556174	0	0.022187	0.00225564	0	0	0.000612745	0	0	0.000825764	0	0.00643501	0	0	0.000803859	0	0
HC-136	Testing	Healthy	0	0	0	0	0	0	0.00084317	0.000917431	0	0	0.00297177	0.00312989	0.00260756	0	0	0	0	0	0	0.0535714	0.00623053	0.00359712	0	0	0	0	0.00273973	0.00398406	0.00301659	0	0.00249377	0	0.0288714	0.0035545	0	0	0.00311203	0	0	0	0	0.00795229	0	0	0.00151976	0	0
HC-141	Testing	Healthy	0	0	0	0	0	0	0	0	0	0	0.002849	0.000980392	0.00884956	0	0.0010846	0.000734214	0	0	0	0.0333333	0.0157195	0	0	0	0	0	0.0223518	0.00903955	0.00246508	0.00182815	0.0228188	0	0.0111288	0.00391543	0.00110375	0	0.00421644	0.000869565	0	0.00411184	0	0.0223881	0	0	0.00190476	0.00174064	0
HC-144	Testing	Healthy	0	0	0	0.00380228	0	0	0	0	0	0	0.00191693	0.00146092	0.00173913	0	0	0	0	0	0	0.0431373	0.00587803	0	0	0	0	0	0.00438917	0.00550964	0.00132275	0	0.00090009	0	0.0226244	0.00407747	0	0.00243013	0.000460193	0	0	0.00118064	0.000498753	0.0112474	0	0.000651042	0.000692521	0	0
HC-147	Testing	Healthy	0	0.000947867	0.00114155	0.00497512	0	0	0	0.00120846	0	0	0.01002	0.00285442	0.0107616	0	0.00381194	0	0	0.00084246	0.00133333	0.0621469	0.0235162	0	0	0	0	0	0.025	0.00541272	0.00457457	0	0.00423131	0	0.0106195	0.00769231	0.00116686	0.00181488	0.00149254	0	0.000788644	0.00078064	0.0008285	0.00403769	0	0	0.00501505	0.00344828	0
HC-150	Testing	Healthy	0	0	0	0	0.00114025	0	0	0	0	0	0	0.000858369	0.00607287	0	0	0.000628931	0	0.002149	0.000978474	0.0171429	0.0106178	0	0	0	0	0.00198807	0.00890472	0.00461361	0.00812348	0	0	0	0.00662252	0.00330469	0	0.00487805	0	0	0	0.000664894	0	0.00360577	0	0	0.000910747	0	0
HC-153	Testing	Healthy	0.00464037	0	0	0	0	0	0	0	0	0	0.00497866	0	0.00656716	0	0	0.000574713	0	0.000673401	0.00209205	0.037037	0.0133571	0.00206186	0	0	0	0	0.00251678	0.00108932	0.000769823	0	0.00957592	0	0.0211864	0.00361882	0.00185874	0	0.00162426	0	0.000655738	0.000595238	0.00230415	0.00891862	0	0	0.00321543	0.001287	0
HC-155	Testing	Healthy	0	0	0.00138889	0	0	0	0	0.000595593	0	0	0.000958773	0	0.00350877	0	0	0.000786164	0	0.00107296	0	0.0506329	0.0120321	0.00895522	0	0	0	0	0.0103806	0.00934579	0.00421053	0.00244499	0.00403226	0	0.0125523	0.00356506	0	0	0	0	0	0.00190114	0	0.0289608	0	0.00114416	0.00435256	0	0
[truncated: 546 more rows]
[truncated: 10 more columns]

## Sheet: Table S6
Table S6 MFR values of the CSO markers in the true postives from the three cohorts
[truncated: 585 more rows]
[truncated: 826 more columns]

[truncated: 2 more sheets: Table S7, Table S8]
